# Supplementary material for: MicroRNA induction by copy number gain is associated with poor outcome in squamous cell carcinoma of the lung
Source: Sci Rep. 2018 Oct 18;8:15363. doi: 10.1038/s41598-018-33696-1 (PMC6194131; doi:10.1038/s41598-018-33696-1)
Supplement: Supplementary file 2 — Supplementary Table S1 [file 41598_2018_33696_MOESM2_ESM.xlsx]

## Sheet: Sheet1
MicroRNA induction by copy number gain is associated with poor outcome in squamous cell carcinoma of the lung
Endi Xiaa,1,2, Sotaro Kanematsu a,3, Yusuke Suenaga1, Asmaa Elzawahry4, Hitomi Kondo3, Noriko Otsuka3, Yasumitsu Moriya5, Toshihiko Iizasa5, Mamoru Kato4, Ichiro Yoshino2 and Sana Yokoi*,1,3
Supplementary Table S1: Sq-specific upregulated miRNAs
ID	Median expression	P-value (Sq vs N)	Log2FC (Sq vs N)	Q-value (Sq vs N)	P-value (Sq vs Ad)	Log2FC (Sq vs Ad)	Q-value (Sq vs Ad)	P-value (Ad vs N)	Log2FC (Ad vs N)	Q-value (Ad vs N)
hsa-mir-3928,mature,MIMAT0018205	1.76969	6.5e-24	0.709781	5.05556e-23	2.5e-19	1.05445	4.975e-18	1.01e-09	-0.344673	4.61376e-09
hsa-mir-1249,mature,MIMAT0005901	2.57575	5.48e-22	0.439317	3.65333e-21	6.93e-22	0.970209	1.72384e-20	4.9e-08	-0.530892	1.87705e-07
hsa-mir-324,mature,MIMAT0000762	35.0827	2.6e-20	0.874167	1.57284e-19	1.5e-23	0.979177	4.81452e-22	1.74e-05	-0.10501	4.87902e-05
hsa-mir-15b,mature,MIMAT0004586	45.497	4.31e-17	0.991573	2.10139e-16	3.08e-23	0.790768	9.28667e-22	0.177691	0.200805	0.246638
hsa-mir-92a-1,mature,MIMAT0004507	2.78296	8.11e-17	0.649731	3.87698e-16	8.01e-14	0.98989	8.1326e-13	1.06e-06	-0.340159	3.56879e-06
hsa-mir-942,mature,MIMAT0004985	9.59371	4.49e-15	1.17517	1.92148e-14	1.34e-24	1.1523	5.3332e-23	0.857575	0.0228706	0.885797
hsa-mir-1180,mature,MIMAT0005825	33.2114	5.83e-15	0.528547	2.47333e-14	9.94e-11	0.8609	6.91629e-10	2.34e-06	-0.332353	7.48954e-06
hsa-mir-296,mature,MIMAT0000690	6.49958	7.13e-14	0.570561	2.9236e-13	5.43e-12	0.929069	4.28798e-11	0.00612548	-0.358508	0.0118491
hsa-mir-27a,mature,MIMAT0000084	2038.4	4.16e-13	0.66304	1.63072e-12	2.69e-16	0.564788	3.76979e-15	0.825266	0.0982516	0.859726
hsa-mir-25,mature,MIMAT0000081	11144.7	3.57e-12	0.641387	1.30059e-11	2.37e-22	0.606195	6.55042e-21	0.803221	0.0351927	0.838556
hsa-mir-16-2,mature,MIMAT0004518	11.7265	4.15e-12	0.75689	1.50074e-11	4.45e-20	0.780301	9.62554e-19	0.48085	-0.0234116	0.563109
