# Supplementary material for: MicroRNA induction by copy number gain is associated with poor outcome in squamous cell carcinoma of the lung
Source: Sci Rep. 2018 Oct 18;8:15363. doi: 10.1038/s41598-018-33696-1 (PMC6194131; doi:10.1038/s41598-018-33696-1)
Supplement: Supplementary file 3 — Supplementary Table S2 [file 41598_2018_33696_MOESM3_ESM.xlsx]

## Sheet: Sheet1
MicroRNA induction by copy number gain is associated with poor outcome in squamous cell carcinoma of the lung
Endi Xiaa,1,2, Sotaro Kanematsu a,3, Yusuke Suenaga1, Asmaa Elzawahry4, Hitomi Kondo3, Noriko Otsuka3, Yasumitsu Moriya5, Toshihiko Iizasa5, Mamoru Kato4, Ichiro Yoshino2 and Sana Yokoi*,1,3
Supplementary Table S2: Cut-off, sensitivity, specificity, and AUC values for the individual onco-miRNAs (Sq vs Ad)
status	Cutoff RPKM (Sq vs N)	Sensitivity (Sq vs N)	Specificity (Sq vs N)	AUC (Sq vs N)	Cutoff RPKM (Sq vs N)	Sensitivity (Sq vs Ad)	Specificity (Sq vs Ad)	AUC (Sq vs Ad)
hsa-mir-1180,mature,MIMAT0005825	23.9852	0.710204	0.769231	0.777125	40.6913	0.477551	0.807531	0.669934
hsa-mir-1249,mature,MIMAT0005901	1.74862	0.787755	0.868132	0.842117	1.84835	0.759184	0.648536	0.752609
hsa-mir-15b,mature,MIMAT0004586	31.3193	0.779592	0.692308	0.798296	36.2155	0.697959	0.719665	0.760891
hsa-mir-16-2,mature,MIMAT0004518	10.583	0.604082	0.78022	0.746042	7.59929	0.791837	0.585774	0.741098
hsa-mir-25,mature,MIMAT0000081	10798.3	0.604082	0.802198	0.746804	10624.3	0.616327	0.799163	0.755495
hsa-mir-27a,mature,MIMAT0000084	1935.66	0.661224	0.736264	0.757345	1794.02	0.730612	0.619247	0.715088
hsa-mir-296,mature,MIMAT0000690	3.89365	0.693878	0.835165	0.765687	2.99652	0.779592	0.506276	0.681129
hsa-mir-324,mature,MIMAT0000762	24.7064	0.763265	0.846154	0.827764	28.9421	0.673469	0.757322	0.76277
hsa-mir-3928,mature,MIMAT0018205	0.981231	0.795918	0.868132	0.857905	1.01894	0.77551	0.573222	0.736163
hsa-mir-92a-1,mature,MIMAT0004507	1.33482	0.82449	0.725275	0.795649	2.62195	0.57551	0.757322	0.696268
hsa-mir-942,mature,MIMAT0004985	7.51838	0.722449	0.714286	0.778291	7.21456	0.734694	0.682008	0.768986
RPKM: reads per kilobase of exon per million mapped sequence reads
