# Supplementary material for: MicroRNA induction by copy number gain is associated with poor outcome in squamous cell carcinoma of the lung
Source: Sci Rep. 2018 Oct 18;8:15363. doi: 10.1038/s41598-018-33696-1 (PMC6194131; doi:10.1038/s41598-018-33696-1)
Supplement: Supplementary file 4 — Supplementary Table S3 [file 41598_2018_33696_MOESM4_ESM.xlsx]

## Sheet: Sheet1
MicroRNA induction by copy number gain is associated with poor outcome in squamous cell carcinoma of the lung
Endi Xiaa,1,2, Sotaro Kanematsu a,3, Yusuke Suenaga1, Asmaa Elzawahry4, Hitomi Kondo3, Noriko Otsuka3, Yasumitsu Moriya5, Toshihiko Iizasa5, Mamoru Kato4, Ichiro Yoshino2 and Sana Yokoi*,1,3
Supplementary Table S3: Target genes downregulated in both PC10 and ACC-LC-73 cells
GeneSymbol	EnsemblID	EntrezGeneID	GenbankAccession
WBSCR27	ENST00000297873	155368	NM_152559
FAM46C	ENST00000369448	54855	NM_017709
PPAP2B	ENST00000371250	8613	NM_003713
FLJ45079	ENST00000374983	400624	NR_028337
SORCS2	ENST00000507866	57537	NM_020777
LRRC10B	ENST00000378075	390205	NM_001145077
IL10RA	ENST00000227752	3587	NM_001558
MYO1D	ENST00000318217	4642	NM_015194
ABHD16B	ENST00000369916	140701	NM_080622
TPD52L3	ENST00000344545	89882	NM_033516
EFNA2	ENST00000215368	1943	NM_001405
METTL20	ENST00000357721	254013	AL832339
ATXN1	ENST00000244769	6310	NM_000332
L1TD1	ENST00000498273	54596	NM_019079
FGF10	ENST00000264664	2255	NM_004465
PF4	ENST00000296029	5196	NM_002619
IL22RA2	ENST00000339602	116379	NM_181310
RET	ENST00000355710	5979	NM_020975
OTOR	ENST00000246081	56914	NM_020157
FIGN	ENST00000333129	55137
KLF7	ENST00000309446	8609	NM_003709
UNC5B	ENST00000335350	219699	NM_170744
ZNF728	ENST00000594710	388523	NM_001267716
SHROOM3	ENST00000296043	57619	NM_020859
RASD1	ENST00000225688	51655	NM_016084
HOXB9	ENST00000311177	3219	NM_024017
C10orf10	ENST00000298295	11067	NM_007021
SLC2A5	ENST00000377424	6518	NM_003039
SOD3	ENST00000382120	6649	NM_003102
LOC283731	ENST00000563727	283731	BC050067
SLC25A29	ENST00000359232	123096	NM_001039355
ICAM4	ENST00000393717	3386	NM_022377
PLEKHA6	ENST00000272203	22874	NM_014935
CCDC149	ENST00000504487	91050	NM_173463
KLHDC1	ENST00000359332	122773	NM_172193
CLEC1A	ENST00000315330	51267	NM_001297750
SPATA13	ENST00000382108	221178	NM_001286792
