# Supplementary material for: MicroRNA induction by copy number gain is associated with poor outcome in squamous cell carcinoma of the lung
Source: Sci Rep. 2018 Oct 18;8:15363. doi: 10.1038/s41598-018-33696-1 (PMC6194131; doi:10.1038/s41598-018-33696-1)
Supplement: Supplementary file 5 — Supplementary Table S4 [file 41598_2018_33696_MOESM5_ESM.xlsx]

## Sheet: Sheet1
MicroRNA induction by copy number gain is associated with poor outcome in squamous cell carcinoma of the lung
Endi Xiaa,1,2, Sotaro Kanematsu a,3, Yusuke Suenaga1, Asmaa Elzawahry4, Hitomi Kondo3, Noriko Otsuka3, Yasumitsu Moriya5, Toshihiko Iizasa5, Mamoru Kato4, Ichiro Yoshino2 and Sana Yokoi*,1,3
Supplementary Table S4: Functional annotation of 37 common target genes of the three onco-miRNAs
Category	Term	Count	P-value	Benjamini
GOTERM_BP_DIRECT	GO:2001240~negative regulation of extrinsic apoptotic signaling pathway in absence of ligand	3	0.00148503	0.312371
GOTERM_BP_DIRECT	GO:0019221~cytokine-mediated signaling pathway	3	0.0173687	0.890045
BIOCARTA	h_il22bpPathway:IL22 Soluble Receptor Signaling Pathway	2	0.0238231	0.113574
GOTERM_BP_DIRECT	GO:0032496~response to lipopolysaccharide	3	0.0264286	0.894587
GOTERM_MF_DIRECT	GO:0008201~heparin binding	3	0.0287221	0.86997
GOTERM_CC_DIRECT	GO:0005576~extracellular region	7	0.0327154	0.859491
UP_SEQ_FEATURE	signal peptide	11	0.037914	0.991044
KEGG_PATHWAY	hsa04060:Cytokine-cytokine receptor interaction	3	0.0416225	0.695894
