# Supplementary material for: MicroRNA induction by copy number gain is associated with poor outcome in squamous cell carcinoma of the lung
Source: Sci Rep. 2018 Oct 18;8:15363. doi: 10.1038/s41598-018-33696-1 (PMC6194131; doi:10.1038/s41598-018-33696-1)
Supplement: Supplementary file 6 — Supplementary Table S5 [file 41598_2018_33696_MOESM6_ESM.xlsx]

## Sheet: Sheet1
MicroRNA induction by copy number gain is associated with poor outcome in squamous cell carcinoma of the lung
Endi Xiaa,1,2, Sotaro Kanematsu a,3, Yusuke Suenaga1, Asmaa Elzawahry4, Hitomi Kondo3, Noriko Otsuka3, Yasumitsu Moriya5, Toshihiko Iizasa5, Mamoru Kato4, Ichiro Yoshino2 and Sana Yokoi*,1,3
Supplementary Table S5: Seed sequences for each onco-miRNA in putative target genes
Transcript ID	Gene Symbol	miRNA family	Species ID	Total num conserved sites	Number of conserved 8mer sites	Number of conserved 7mer-m8 sites	Number of conserved 7mer-1a sites	Total num nonconserved sites	Number of nonconserved 8mer sites	Number of nonconserved 7mer-m8 sites	Number of nonconserved 7mer-1a sites	Number of 6mer sites	Representative miRNA	Total context++ score	Cumulative weighted context++ score	Aggregate PCT
ENST00000369448.3	FAM46C	GGGCCCC	9606	0	0	0	0	1	1	0	0	1	hsa-miR-296-5p	-0.278	-0.077	NULL
ENST00000371250.3	PPAP2B	GGGCCCC	9606	0	0	0	0	1	0	0	1	0	hsa-miR-296-5p	-0.145	-0.145	NULL
ENST00000297873.4	WBSCR27	GGGCCCC	9606	0	0	0	0	2	1	0	1	0	hsa-miR-296-5p	-0.64	-0.24	NULL
ENST00000369448.3	FAM46C	CUGCCCC	9606	0	0	0	0	1	0	0	1	1	hsa-miR-324-3p	-0.089	-0.033	NULL
ENST00000371250.3	PPAP2B	CUGCCCC	9606	0	0	0	0	5	3	0	2	2	hsa-miR-324-3p	-0.797	-0.354	NULL
ENST00000297873.4	WBSCR27	CUGCCCC	9606	0	0	0	0	1	0	0	1	0	hsa-miR-324-3p	-0.098	-0.026	NULL
ENST00000369448.3	FAM46C	GAGGAAC	9606	0	0	0	0	2	0	0	2	2	hsa-miR-3928-3p	-0.095	-0.027	NULL
ENST00000297873.4	WBSCR27	GAGGAAC	9606	0	0	0	0	1	0	0	1	1	hsa-miR-3928-3p	-0.05	-0.013	NULL
ENST00000371250.3	PPAP2B	GAGGAAC	9606	0	0	0	0	1	1	0	0	2	hsa-miR-3928-3p	-0.23	-0.23	NULL
