# Supplementary material for: MicroRNA induction by copy number gain is associated with poor outcome in squamous cell carcinoma of the lung
Source: Sci Rep. 2018 Oct 18;8:15363. doi: 10.1038/s41598-018-33696-1 (PMC6194131; doi:10.1038/s41598-018-33696-1)
Supplement: Supplementary file 7 — Supplementary Table S6 [file 41598_2018_33696_MOESM7_ESM.xlsx]

## Sheet: Sheet1
MicroRNA induction by copy number gain is associated with poor outcome in squamous cell carcinoma of the lung
Endi Xiaa,1,2, Sotaro Kanematsu a,3, Yusuke Suenaga1, Asmaa Elzawahry4, Hitomi Kondo3, Noriko Otsuka3, Yasumitsu Moriya5, Toshihiko Iizasa5, Mamoru Kato4, Ichiro Yoshino2 and Sana Yokoi*,1,3
Supplementary Table S6: Pearson correlations between expression levels of three onco-miRNAs and of 35,201 genes
			has-miR-296-5p		has-mirR-324-3p		has-miR-3928-3p
Approved Symbol	Entrez Gene ID(supplied by NCBI)	ensemble_id	P-value	R-value (pearson)	P-value	R-value (pearson)	P-value	R-value (pearson)
GNAS-AS1	149775	ENSG00000235590	1.11781e-27	0.622465	0.198564	0.082419	0.230932	0.0768146
IGHD1OR15-1A	28335	ENSG00000271336	5.4104e-17	0.501279	0.225566	0.0777031	0.413957	0.0524252
SMIM17	147670	ENSG00000268182	1.20977e-11	0.415485	0.843762	-0.0126555	0.472434	-0.0461162
C1orf94	84970	ENSG00000142698	8.10076e-11	0.399789	0.416461	0.052145	0.00210487	0.195556
KARSP2	100419560	ENSG00000230371	1.30576e-10	0.395716	0.45667	0.0477713	0.730356	0.0221295
UQCRFS1	7386	ENSG00000169021	1.55931e-10	0.394188	0.00364709	0.185072	0.000110497	0.2445
POP4	10775	ENSG00000105171	3.51954e-10	0.387075	0.559424	0.0374696	0.0153161	0.154773
ZNF71	58491	ENSG00000197951	5.93587e-10	0.382417	0.688492	-0.0257401	0.820602	0.0145616
PCDHA1	56147	ENSG00000204970	6.7372e-10	0.381277	0.287386	0.0682381	0.663753	0.0279116
SFPQP1	23758	ENSG00000224035	1.51471e-09	0.37388	0.183855	0.0851866	0.585016	0.0350559
RTFDC1	51507	ENSG00000022277	1.72075e-09	0.372698	0.661206	-0.028137	0.678651	-0.0266003
GRID2	2895	ENSG00000152208	9.05091e-09	0.356865	0.0434334	0.129142	0.609991	0.0327469
PCDHA8	56140	ENSG00000204962	1.17041e-08	0.354334	0.517669	0.0415262	0.0629822	0.118974
MIR8073	102465872	ENSG00000276765	1.34646e-08	0.352945	0.017338	0.151912	0.53385	0.0399354
PRPF6	24148	ENSG00000101161	1.67721e-08	0.350754	0.520845	0.0412119	0.878152	-0.00984484
CSTF1	1477	ENSG00000101138	2.56859e-08	0.346455	0.00653175	0.173332	0.0284946	0.139966
FBL	2091	ENSG00000105202	2.80592e-08	0.345555	0.137078	0.0952566	0.0137433	0.157237
URI1	8725	ENSG00000105176	2.88047e-08	0.345287	0.00215665	0.195103	0.00402191	0.183149
LINC01580	101927129	ENSG00000258785	3.38084e-08	0.343648	0.0216865	0.14663	0.685766	-0.025978
RNU4-81P	106479595	ENSG00000200431	5.70562e-08	0.338225	0.515291	0.0417621	0.039155	0.13187
PDE11A	50940	ENSG00000128655	6.42762e-08	0.336975	0.462615	0.0471435	0.0253671	0.142835
PCDHA3	56145	ENSG00000255408	1.2582e-07	0.329827	0.414748	0.0523366	0.71967	-0.0230441
SEZ6	124925	ENSG00000063015	1.58043e-07	0.327358	0.222728	0.0781792	0.00160977	0.200485
RUVBL2	10856	ENSG00000183207	1.61381e-07	0.327131	0.0252109	0.142986	0.032565	0.136612
LINC02063	105374627	ENSG00000250921	1.77602e-07	0.326086	0.77762	0.0181345	0.624319	0.0314413
OR4N2	390429	ENSG00000176294	1.85039e-07	0.325638	0.541822	0.0391607	0.00291421	0.189415
PRTG	283659	ENSG00000166450	1.8505e-07	0.325637	0.919518	-0.00648841	0.334274	0.0619437
SH3GL2	6456	ENSG00000107295	1.86821e-07	0.325533	0.877729	0.0098793	0.418047	0.051968
LINC02181	440390	ENSG00000232190	2.41334e-07	0.322716	0.693606	0.0252949	0.919346	0.00650227
NCAM1-AS1	100288346	ENSG00000227487	2.57193e-07	0.322011	0.317265	0.0641559	0.102536	0.104557
BARHL1	56751	ENSG00000125492	3.08537e-07	0.319986	0.444895	0.0490286	0.000552149	0.219107
LINC02106	100287592	ENSG00000251573	4.32769e-07	0.316181	0.483629	0.0449592	0.0015174	0.201556
ADRA1D	146	ENSG00000171873	5.56457e-07	0.313319	0.812287	0.015249	0.658136	-0.0284091
GJC3	349149	ENSG00000176402	6.50738e-07	0.311522	0.45529	0.0479177	0.344089	0.0606998
TUBB8P12	260334	ENSG00000173213	6.53865e-07	0.311467	0.12106	0.0993106	0.0445276	0.128481
MIR4527HG	110175910	ENSG00000267761	7.02536e-07	0.310638	0.497119	0.0435839	0.00318453	0.187709
MIR132	406921	ENSG00000267200	8.94587e-07	0.307831	0.607207	0.0330022	0.140267	0.0944936
KLK2	3817	ENSG00000167751	9.89195e-07	0.306655	0.75853	0.0197389	0.938678	-0.00494023
ECH1	1891	ENSG00000104823	1.03924e-06	0.306075	0.703393	-0.0244462	0.889762	0.00890051
EXOSC5	56915	ENSG00000077348	1.0464e-06	0.305995	0.788237	0.0172472	0.0683782	0.116634
AGAP1-IT1	100506749	ENSG00000235529	1.1266e-06	0.305125	0.0150263	0.15521	0.169623	0.0880241
UBE2MP1	606551	ENSG00000261461	1.20181e-06	0.304362	0.11969	0.099676	0.591914	0.0344137
FIBP	9158	ENSG00000172500	1.57227e-06	0.301165	0.0563887	0.122067	0.00604504	0.174933
PAF1	54623	ENSG00000006712	1.85446e-06	0.299182	0.699529	-0.0247808	0.63736	0.0302641
GNAS	2778	ENSG00000087460	2.05795e-06	0.297924	0.424123	0.0512934	0.770253	-0.0187523
PCAT18	728606	ENSG00000265369	2.10621e-06	0.297643	0.851674	0.0120069	9.2396e-06	0.279072
MIR9-1	407046	ENSG00000207933	2.35791e-06	0.29627	0.880174	0.00968023	0.766867	-0.0190368
MTCYBP13	107075129	ENSG00000266529	2.51531e-06	0.295481	0.356038	0.0592156	0.00613833	0.174617
MED14P1	359791	ENSG00000233774	2.59414e-06	0.295104	0.141954	0.0940952	0.0230488	0.145165
ERI3	79033	ENSG00000117419	2.63383e-06	0.294918	0.00792179	0.169286	0.0284908	0.13997
PRPF19	27339	ENSG00000110107	2.64807e-06	0.294852	1.15989e-06	0.304782	1.58929e-05	0.271913
TIMM50	92609	ENSG00000105197	2.92269e-06	0.29364	0.309576	0.0651813	0.180246	0.0858904
ST6GALNAC6	30815	ENSG00000160408	2.92577e-06	-0.293627	0.00160801	-0.200505	0.00227957	-0.194067
RBM38	55544	ENSG00000132819	3.12604e-06	0.29281	0.128678	-0.0973339	0.550967	-0.0382788
KCNJ4	3761	ENSG00000168135	4.04939e-06	0.289595	0.137157	0.0952376	0.00161676	0.200407
PCIF1	63935	ENSG00000100982	4.27561e-06	0.288914	0.0072663	0.171108	0.128156	0.0974664
RALY-AS1	101926888	ENSG00000228265	4.36771e-06	0.288647	0.119677	0.0996797	0.0056852	0.176192
PLP1	5354	ENSG00000123560	4.44732e-06	0.28842	0.249031	0.073921	0.0141298	0.156609
HNRNPL	3191	ENSG00000104824	4.57481e-06	0.288065	0.0575125	0.121519	0.0176323	0.15152
TRIM28	10155	ENSG00000130726	5.01595e-06	0.286905	0.00062595	0.217003	0.170581	0.0878276
C15orf32	145858	ENSG00000183643	5.10029e-06	0.286694	0.0143918	0.156192	0.724539	0.0226268
PRDM1	639	ENSG00000057657	5.20567e-06	-0.286435	5.1415e-05	-0.255682	0.00162335	-0.200333
ST18	9705	ENSG00000147488	5.45453e-06	0.285844	0.660851	-0.0281685	0.315619	0.064374
TLR2	7097	ENSG00000137462	6.337e-06	-0.283935	2.39242e-07	-0.322812	0.000353121	-0.226447
RN7SKP218	106480900	ENSG00000222154	6.41924e-06	0.28377	0.274864	0.0700333	0.394076	0.0546871
SKOR2	652991	ENSG00000215474	6.59285e-06	0.283429	0.603044	0.0333848	0.00970513	0.164934
LINC00337	148645	ENSG00000225077	6.85273e-06	0.282933	0.373774	0.0570689	0.139621	0.0946471
LINC01783	100132147	ENSG00000233421	7.11051e-06	0.282459	0.196385	0.0828194	0.0985806	0.105773
RNU1-83P	106480176	ENSG00000200296	7.26985e-06	0.282175	0.743055	0.0210484	0.0255253	0.142683
OR4N3P	390539	ENSG00000259435	7.62153e-06	0.281566	0.255579	0.0729103	0.0463691	0.127398
TRIP13	9319	ENSG00000071539	7.78702e-06	0.281289	0.00397039	0.183403	0.00448249	0.180995
SSRP1	6749	ENSG00000149136	7.83538e-06	0.281209	9.00828e-07	0.30775	2.32041e-05	0.266795
TRMT112	51504	ENSG00000173113	8.21804e-06	0.280593	0.0807993	0.111774	0.0187157	0.150125
RAE1	8480	ENSG00000101146	8.49082e-06	0.28017	0.00528622	0.177675	0.029578	0.139035
FAAP24	91442	ENSG00000131944	9.34128e-06	0.27893	0.140998	0.0943205	0.000297952	0.229175
PSMD8	5714	ENSG00000099341	9.39415e-06	0.278856	0.270959	-0.0706045	0.768918	0.0188644
SHCBP1L	81626	ENSG00000157060	9.65767e-06	0.278495	0.886009	0.0092056	0.063957	0.118539
HBEGF	1839	ENSG00000113070	9.82272e-06	-0.278274	0.733317	-0.0218768	0.00501375	-0.178746
HNRNPUL1	11100	ENSG00000105323	1.11442e-05	0.276621	0.936665	0.00510271	0.188111	0.0843697
PSMC4	5704	ENSG00000013275	1.1605e-05	0.276088	0.59457	0.0341675	0.180868	0.0857682
TMPRSS15	5651	ENSG00000154646	1.20873e-05	0.275551	0.380854	0.0562295	0.754117	0.0201114
MEGF11	84465	ENSG00000157890	1.22555e-05	0.275368	0.475154	0.0458337	0.0004276	0.223333
COL25A1	84570	ENSG00000188517	1.24643e-05	0.275145	0.859273	0.0113851	0.0221584	0.146114
AAR2	25980	ENSG00000131043	1.29209e-05	0.274669	0.0411016	0.130599	0.10271	0.104504
EOGT	285203	ENSG00000163378	1.39405e-05	-0.273661	0.00197429	-0.196744	0.00151827	-0.201546
COL9A3	1299	ENSG00000092758	1.4028e-05	0.273578	0.838002	0.0131284	0.456317	0.0478087
TMEM30CP	644444	ENSG00000235156	1.43778e-05	0.27325	0.794879	0.0166937	0.0581499	0.121213
MOCS3	27304	ENSG00000124217	1.47455e-05	0.272914	0.00170717	0.199415	0.00975301	0.164827
EIF3K	27335	ENSG00000178982	1.48457e-05	0.272823	0.419698	-0.0517841	0.694007	0.0252601
FAM217B	63939	ENSG00000196227	1.55292e-05	0.272222	0.0264207	0.141836	0.510462	0.0422429
GID8	54994	ENSG00000101193	1.56388e-05	0.272128	0.747292	0.020689	0.723878	-0.0226834
CD58	965	ENSG00000116815	1.566e-05	-0.27211	0.0191581	-0.149575	0.00394872	-0.183511
PIRT	644139	ENSG00000233670	1.57209e-05	0.272058	0.813253	0.015169	0.0590954	0.120763
RPS16	6217	ENSG00000105193	1.59319e-05	0.27188	0.133972	-0.096013	0.755911	0.0199599
UBE2C	11065	ENSG00000175063	1.61905e-05	0.271664	0.0224232	0.145828	0.0151765	0.154982
CDH12	1010	ENSG00000154162	1.66593e-05	0.271281	0.180853	0.0857712	0.38809	0.0553814
LDHC	3948	ENSG00000166796	1.72757e-05	0.270793	0.138279	0.0949677	0.335145	0.0618323
CCT5	22948	ENSG00000150753	1.72823e-05	0.270788	0.0045006	0.180915	0.00913731	0.166237
SF3A3	10946	ENSG00000183431	1.73463e-05	0.270738	0.00586933	0.175539	0.105406	0.103698
AZGP1P1	646282	ENSG00000214313	1.82913e-05	0.270024	0.640104	0.0300176	0.0585134	0.121039
TRBV21OR9-2	6959	ENSG00000183938	1.89711e-05	0.269531	0.762942	-0.019367	0.918314	-0.00658582
NELFCD	51497	ENSG00000101158	1.90232e-05	0.269494	0.000170381	0.237932	0.508023	0.0424866
MED29	55588	ENSG00000063322	1.94577e-05	0.269189	0.163388	-0.0893231	0.821578	-0.014481
NCAM1	4684	ENSG00000149294	1.99293e-05	0.268865	0.0607056	0.12001	0.178223	0.0862893
LINC01444	101927642	ENSG00000264301	2.16915e-05	0.267714	0.620595	0.0317794	0.761747	0.0194676
ART3	419	ENSG00000156219	2.33575e-05	0.266705	0.405479	-0.0533817	0.482417	0.0450838
MYL6B	140465	ENSG00000196465	2.34003e-05	0.26668	0.000236469	0.232836	0.0170656	0.15228
AURKA	6790	ENSG00000087586	2.36936e-05	0.266509	1.01418e-05	0.277856	0.0240602	0.144125
ZNF341	84905	ENSG00000131061	2.46418e-05	0.265972	0.589523	-0.0346359	0.839324	-0.0130198
LINC01839	105374251	ENSG00000227509	2.48429e-05	0.265861	0.849815	0.0121591	0.85936	0.011378
PRMT6	55170	ENSG00000198890	2.4903e-05	0.265828	0.00650685	0.173411	0.0127905	0.158853
PIGT	51604	ENSG00000124155	2.49167e-05	0.26582	0.76686	-0.0190373	0.887453	0.00908815
XGY1	7500	ENSG00000227447	2.64623e-05	0.264993	0.487129	0.0446004	9.79799e-05	0.246292
TMEM238L	100289255	ENSG00000263429	2.78105e-05	0.264309	0.845927	0.0124778	0.0949335	0.106929
RHBDF2	79651	ENSG00000129667	2.82348e-05	-0.2641	0.000292747	-0.229457	0.123711	-0.098612
SARS2	54938	ENSG00000104835	2.82856e-05	0.264075	0.577632	-0.035747	0.999147	6.86415e-05
PCID2	55795	ENSG00000126226	2.82982e-05	0.264069	0.343393	0.0607873	0.927951	0.0058066
CYCTP	360163	ENSG00000249909	2.84762e-05	0.263982	0.662861	0.0279906	0.466038	0.0467841
SNORD116-23	100033434	ENSG00000207375	2.84852e-05	0.263978	0.618233	0.0319943	0.657092	0.0285018
STUM	375057	ENSG00000203685	3.00469e-05	0.263239	0.863869	-0.0110096	0.272666	-0.0703541
BYSL	705	ENSG00000112578	3.05552e-05	0.263007	2.24129e-07	0.323533	0.000638188	0.216677
PAFAH1B3	5050	ENSG00000079462	3.08445e-05	0.262876	0.17179	0.0875809	0.11448	0.101097
RAC1P9	100422658	ENSG00000271306	3.08673e-05	0.262866	0.193852	0.0832888	0.605487	0.0331601
ATP5G2	517	ENSG00000135390	3.10676e-05	0.262776	0.0258299	0.142392	0.0204648	0.148014
C17orf64	124773	ENSG00000141371	3.2363e-05	0.262208	0.738974	-0.0213952	0.097474	0.10612
KDM1A	23028	ENSG00000004487	3.28705e-05	0.261992	0.0212082	0.147164	0.0126682	0.159068
TUBB	203068	ENSG00000196230	3.29514e-05	0.261957	0.00037237	0.225587	0.0145327	0.155971
NIPAL2	79815	ENSG00000104361	3.36208e-05	-0.261677	0.0204564	-0.148024	0.0413768	-0.130424
BEST3	144453	ENSG00000127325	3.38981e-05	0.261563	0.0605733	0.120071	0.0797704	0.112153
ZP1	22917	ENSG00000149506	3.45497e-05	0.261297	0.300714	-0.0663841	0.222948	-0.0781421
WISP1	8840	ENSG00000104415	3.46e-05	-0.261276	8.79982e-05	-0.247882	0.0566561	-0.121936
ACSM3	6296	ENSG00000005187	3.56409e-05	0.260862	0.0820369	-0.111324	0.709123	0.0239513
C19orf54	284325	ENSG00000188493	3.60376e-05	0.260707	0.189992	0.0840128	0.337445	0.0615393
SNRPD2	6633	ENSG00000125743	3.6569e-05	0.260502	0.0878982	0.109262	0.136643	0.0953618
ALKBH2	121642	ENSG00000189046	3.71047e-05	0.260298	0.0233087	0.144894	0.00236516	0.193376
REXO5	81691	ENSG00000005189	3.87841e-05	0.259677	0.00678613	0.172538	0.00360993	0.185272
GCAT	23464	ENSG00000100116	3.87849e-05	0.259677	6.29702e-06	0.284016	3.10292e-06	0.292902
MICALL2	79778	ENSG00000164877	3.96606e-05	-0.259363	1.01413e-08	-0.355748	0.00016049	-0.23885
OR14A16	284532	ENSG00000196772	4.03074e-05	0.259135	0.649698	0.0291596	0.101267	0.104943
DPH2	1802	ENSG00000132768	4.05122e-05	0.259064	0.00307658	0.188374	0.177831	0.086367
MCL1	4170	ENSG00000143384	4.19534e-05	-0.25857	1.03468e-05	-0.277595	0.0106906	-0.162826
ACOT9	23597	ENSG00000123130	4.23146e-05	-0.258449	2.79993e-05	-0.264215	0.0122245	-0.159863
ZNF470	388566	ENSG00000197016	4.28898e-05	0.258259	0.467758	-0.046604	0.586373	-0.0349292
TESMIN	9633	ENSG00000132749	4.48068e-05	0.25764	0.0458304	0.127711	4.56872e-05	0.257364
NUTF2P6	100131623	ENSG00000259710	4.49674e-05	0.257589	0.773504	0.0184794	0.042715	0.129584
LACTB	114294	ENSG00000103642	4.51752e-05	-0.257524	6.06714e-05	-0.253306	0.0111893	-0.161824
MIR646HG	284757	ENSG00000228340	4.56211e-05	0.257384	0.673935	-0.0270142	0.729812	-0.0221759
NCF2	4688	ENSG00000116701	4.62061e-05	-0.257203	3.81244e-06	-0.290347	9.12872e-06	-0.279229
DLG3-AS1	100873930	ENSG00000231651	4.6316e-05	0.25717	0.961583	0.00309313	0.0235521	0.144643
SAMD9	54809	ENSG00000205413	4.63876e-05	-0.257148	0.000703009	-0.215039	0.0516362	-0.124488
ASMT	438	ENSG00000196433	4.67585e-05	0.257035	0.861923	-0.0111685	0.00759615	0.170173
TRGJP	6970	ENSG00000211691	4.76484e-05	0.256767	0.402335	0.0537394	0.000828437	0.212231
NOD2	64127	ENSG00000167207	4.77458e-05	-0.256738	6.53262e-06	-0.283546	0.0170393	-0.152315
NAT14	57106	ENSG00000090971	5.32456e-05	0.255182	0.173023	-0.0873306	0.478963	-0.0454396
PTGDR	5729	ENSG00000168229	5.43766e-05	-0.254881	8.40104e-08	-0.334148	0.000535427	-0.21962
FUZ	80199	ENSG00000010361	5.5352e-05	0.254626	0.406703	-0.0532429	0.0214522	0.14689
C19orf66	55337	ENSG00000130813	5.72737e-05	-0.254136	5.42934e-10	-0.383217	0.00160485	-0.200541
ARAP2	116984	ENSG00000047365	5.73438e-05	-0.254118	0.00939651	-0.165634	0.00781288	-0.169579
NBPF20	100288142	ENSG00000162825	5.77257e-05	0.254023	0.886948	0.00912926	0.0226374	0.1456
RNF5	6048	ENSG00000204308	6.03307e-05	0.253387	0.345366	0.0605396	0.352017	0.0597116
PATZ1	23598	ENSG00000100105	6.16957e-05	0.253064	0.000186342	0.236551	1.02688e-05	0.277694
DUSP7	1849	ENSG00000164086	6.25985e-05	-0.252854	0.735143	-0.0217213	0.0781934	-0.112741
DCHS2	54798	ENSG00000197410	6.51834e-05	0.252269	0.375399	0.0568754	0.329486	0.062559
ADNP	23394	ENSG00000101126	6.54756e-05	0.252204	0.141689	0.0941577	0.122412	0.0989527
POLR2I	5438	ENSG00000105258	6.7335e-05	0.251798	0.430211	0.0506231	0.065226	0.117982
DCUN1D3	123879	ENSG00000188215	6.7454e-05	-0.251772	0.117464	-0.100277	0.000271957	-0.230628
ACTA2-AS1	100132116	ENSG00000180139	6.92253e-05	-0.251396	8.78123e-08	-0.333677	0.000170549	-0.237917
DDB1	1642	ENSG00000167986	7.01313e-05	0.251207	0.000402685	0.224315	4.73585e-05	0.256853
CDKL4	344387	ENSG00000205111	7.25228e-05	0.250718	0.744942	0.0208882	0.0042002	0.18229
GRM4	2914	ENSG00000124493	7.28627e-05	0.25065	0.14664	-0.0930075	0.31885	0.0639466
RPS5	6193	ENSG00000083845	7.3369e-05	0.250549	0.842693	0.0127431	0.248541	0.0739973
C19orf12	83636	ENSG00000131943	7.53443e-05	0.250161	0.00354826	-0.185609	0.542634	-0.039082
SLC35C2	51006	ENSG00000080189	7.59003e-05	0.250054	0.667247	0.0276031	0.932602	-0.00543078
PITPNM2-AS1	100507091	ENSG00000251497	8.02286e-05	0.249242	0.995193	-0.000386856	0.859593	-0.011359
C3orf14	57415	ENSG00000114405	8.05883e-05	0.249176	0.747124	-0.0207032	0.966412	-0.00270409
CYP2A6	1548	ENSG00000255974	8.16347e-05	0.248987	0.811889	-0.0152819	0.51695	-0.0415974
HAPLN3	145864	ENSG00000140511	8.35937e-05	-0.248638	1.55891e-08	-0.351486	0.0207497	-0.147685
CDCA5	113130	ENSG00000146670	8.74953e-05	0.247967	1.59556e-07	0.327254	7.07805e-07	0.310552
POLR2G	5436	ENSG00000168002	8.8988e-05	0.247717	0.00330395	0.186996	0.000618247	0.217212
SPIC	121599	ENSG00000166211	9.1465e-05	0.247311	0.70193	-0.0245728	0.00431256	0.181766
PSPC1	55269	ENSG00000121390	9.40917e-05	0.246892	0.00239182	0.193165	0.0428829	0.12948
MTG2	26164	ENSG00000101181	9.5501e-05	0.246672	0.0955664	-0.106725	0.646532	-0.0294421
ZMYND15	84225	ENSG00000141497	9.61137e-05	-0.246577	2.8153e-07	-0.321007	7.18091e-06	-0.282333
UQCC3	790955	ENSG00000204922	9.67237e-05	0.246483	0.0591107	0.120756	0.0263087	0.141941
AKR7A2	8574	ENSG00000053371	9.84754e-05	0.246217	0.331819	0.0622584	0.225584	0.0777001
NFYAP1	100130677	ENSG00000237849	0.000101289	0.245798	0.869384	0.0105595	0.456172	0.0478242
TMEM97	27346	ENSG00000109084	0.000103948	0.245412	6.19003e-07	0.312097	5.76404e-07	0.312916
TMEM14B	81853	ENSG00000137210	0.000104653	0.245312	0.0310304	0.137832	0.190954	0.0838315
MMP7	4316	ENSG00000137673	0.00010828	-0.244803	4.20225e-08	-0.341407	5.9589e-06	-0.28472
KLHL6	89857	ENSG00000172578	0.000109942	-0.244575	2.83417e-09	-0.368029	4.1418e-05	-0.258752
EIF3I	8668	ENSG00000084623	0.000111821	0.244322	0.00943134	0.165554	0.100836	0.105075
ACSM1	116285	ENSG00000166743	0.000111927	0.244308	0.133339	-0.0961689	0.531212	0.0401931
RN7SL231P	106480984	ENSG00000240803	0.000112725	0.244201	0.486209	0.0446945	0.0754707	0.113779
MECR	51102	ENSG00000116353	0.000112838	0.244186	0.516325	-0.0416595	0.823669	0.0143084
KIF2C	11004	ENSG00000142945	0.00011442	0.243978	0.00010305	0.245542	0.00503388	0.178665
SLC25A6P3	100422686	ENSG00000232846	0.000116344	0.243728	0.0254393	0.142766	0.396767	0.054377
MRPS12	6183	ENSG00000128626	0.000121762	0.243043	0.635641	0.0304186	0.144739	0.0934456
EFTUD2	9343	ENSG00000108883	0.000121844	0.243033	4.58064e-07	0.315537	1.56262e-05	0.272139
RECK	8434	ENSG00000122707	0.000122446	-0.242959	0.00140145	-0.202989	0.00044344	-0.222737
ENO1P2	100419098	ENSG00000258739	0.000123669	0.242809	0.0724583	0.114964	0.653953	0.0287806
PFDN4	5203	ENSG00000101132	0.000126639	0.242452	0.746158	0.0207851	0.642001	0.0298476
JAG1	182	ENSG00000101384	0.000127331	-0.242369	0.255862	0.0728669	0.627137	-0.0311861
LINC00662	148189	ENSG00000261824	0.000128967	0.242177	0.7885	-0.0172253	0.488071	0.0445041
HCFC2P1	100419149	ENSG00000232087	0.000132335	0.241787	0.801429	0.0161492	0.88731	0.00909976
BANF1	8815	ENSG00000175334	0.000137123	0.241248	0.00445739	0.181107	0.000373731	0.225528
SSU72P1	286528	ENSG00000226547	0.000141464	0.240775	0.402903	0.0536747	0.663122	0.0279675
C19orf47	126526	ENSG00000160392	0.000141516	0.24077	0.832263	-0.0136004	0.993064	0.000558203
KCTD4	386618	ENSG00000180332	0.000143292	0.24058	0.982242	0.00142932	0.764328	0.0192503
HOXC-AS3	100874365	ENSG00000251151	0.000143636	0.240544	0.7315	-0.0220318	0.995319	-0.000376734
DLL3	10683	ENSG00000090932	0.000144622	0.24044	0.776531	0.0182258	0.698106	-0.0249041
NUP155	9631	ENSG00000113569	0.000145821	0.240314	0.000867283	0.211441	0.00120156	0.205735
RPS21	6227	ENSG00000171858	0.000145863	0.24031	0.600993	-0.0335738	0.764297	0.0192529
MIR4749	100616313	ENSG00000265954	0.000146634	0.240229	0.853068	0.0118927	0.782585	0.0177192
PRRX2	51450	ENSG00000167157	0.000147331	-0.240157	0.000218724	-0.234059	0.583544	-0.0351933
HPDL	84842	ENSG00000186603	0.000152338	0.239647	0.0668315	0.117289	0.0139122	0.156961
AGAP1	116987	ENSG00000157985	0.000153485	0.239533	0.132355	0.0964123	0.141012	0.0943173
CTNNA2	1496	ENSG00000066032	0.000156412	0.239244	0.00492709	0.179098	0.0346113	0.135058
N4BP1	9683	ENSG00000102921	0.000156847	-0.239202	0.000122364	-0.242969	0.0321515	-0.136936
HNRNPA1P21	344697	ENSG00000228168	0.00015883	-0.239009	8.09871e-08	-0.334536	0.00139469	-0.203076
ERGIC3	51614	ENSG00000125991	0.000161969	0.23871	0.254515	0.0730731	0.904436	-0.00770962
CHMP2A	27243	ENSG00000130724	0.000162252	0.238683	0.86247	-0.0111238	0.436912	-0.0498916
MTUS2	23281	ENSG00000132938	0.000167735	0.238173	0.785442	0.0174805	0.335726	0.0617583
IL1RN	3557	ENSG00000136689	0.000168672	-0.238087	0.178231	-0.0862878	0.151495	-0.0919083
ATP6V1G2	534	ENSG00000213760	0.000172282	0.237762	0.538037	-0.0395278	0.879365	0.00974613
IRF5	3663	ENSG00000128604	0.000173344	-0.237667	0.000232871	-0.233077	0.00370835	-0.184746
SLC31A2	1318	ENSG00000136867	0.000173858	-0.237621	8.77704e-06	-0.27974	0.00220076	-0.194726
SPINT2	10653	ENSG00000167642	0.000176571	0.237383	0.1026	-0.104538	0.137784	-0.0950867
MMP12	4321	ENSG00000262406	0.000178801	-0.237189	0.0108196	-0.162563	0.0954028	-0.106778
DMAC2	55101	ENSG00000105341	0.00018059	0.237036	0.489422	-0.0443661	0.937417	-0.00504203
NLRC5	84166	ENSG00000140853	0.000183284	-0.236807	4.59774e-07	-0.315494	0.0122021	-0.159904
NMRK1	54981	ENSG00000106733	0.000186225	-0.236561	0.588044	-0.0347735	0.625793	0.0313077
TKFC	26007	ENSG00000149476	0.000187102	0.236488	0.000481729	0.221372	1.35523e-05	0.274036
SFXN3	81855	ENSG00000107819	0.000192877	-0.236017	2.86969e-14	-0.460583	7.48611e-07	-0.309903
MOSPD2	158747	ENSG00000130150	0.000194215	-0.23591	0.0674728	-0.117016	0.785154	0.0175045
NEXN	91624	ENSG00000162614	0.000194295	-0.235904	5.41737e-09	-0.361853	7.58324e-05	-0.250067
C1orf115	79762	ENSG00000162817	0.000195773	0.235786	0.432276	0.050397	0.268988	0.0708949
KLHDC3	116138	ENSG00000124702	0.000197094	0.235682	0.000294516	0.22936	0.033011	0.136266
C19orf48	84798	ENSG00000167747	0.000197756	0.23563	0.00772583	0.169816	0.169517	0.0880458
MIR548AW	100846992	ENSG00000263816	0.000199282	0.23551	0.871273	-0.0104054	0.99505	-0.000398429
CDCA8	55143	ENSG00000134690	0.000199874	0.235464	2.08546e-08	0.348565	0.000370813	0.225655
LINC01446	401337	ENSG00000205628	0.000200522	0.235414	0.0524748	0.124048	0.322158	0.0635118
TTI1	9675	ENSG00000101407	0.000203453	0.235188	0.0110185	0.162162	0.0739781	0.114361
MYBL2	4605	ENSG00000101057	0.000204874	0.23508	0.00815864	0.168661	0.00830801	0.168274
RNU6-1081P	106480636	ENSG00000207267	0.000209119	0.23476	0.468548	0.0465214	0.213796	0.079706
XAF1	54739	ENSG00000132530	0.000213943	-0.234405	1.23582e-05	-0.275258	0.112053	-0.101776
FKBP15	23307	ENSG00000119321	0.000214966	-0.23433	0.277576	-0.0696399	0.13007	-0.0969826
RALB	5899	ENSG00000144118	0.00021813	-0.234102	0.0256125	0.142599	0.1358	-0.0955662
CDKL5	6792	ENSG00000008086	0.000218798	-0.234054	0.00147779	-0.202034	0.00155244	-0.201143
TRIM80P	106480328	ENSG00000232724	0.000224416	0.233657	0.373442	-0.0571084	0.747192	-0.0206975
PDRG1	81572	ENSG00000088356	0.000227902	0.233416	0.000390914	0.224798	0.0363407	0.133805
GOLT1A	127845	ENSG00000174567	0.000227929	0.233414	0.0847548	-0.110353	0.518189	-0.0414746
PRMT1	3276	ENSG00000126457	0.000228985	0.233341	0.258044	0.0725344	0.11251	0.101648
CHN2	1124	ENSG00000106069	0.00023051	0.233237	0.347914	-0.0602212	0.172833	0.0873691
MAF	4094	ENSG00000178573	0.000230512	-0.233237	0.000113541	-0.244093	0.00558515	-0.176555
SNRPA	6626	ENSG00000077312	0.000231999	0.233136	0.0099065	0.164488	0.0576837	0.121437
GANAB	23193	ENSG00000089597	0.000232897	0.233076	0.0102658	0.163713	0.00828931	0.168322
CPEB2	132864	ENSG00000137449	0.000234572	-0.232963	0.312557	-0.0647818	0.407636	-0.0531373
ANP32A	8125	ENSG00000140350	0.000234702	0.232954	0.00150276	0.201732	0.00331107	0.186955
NELFE	7936	ENSG00000204356	0.000236389	0.232842	0.0600126	0.120332	0.0370419	0.133312
RPS11	6205	ENSG00000142534	0.000240807	0.232551	0.379924	-0.0563392	0.689528	0.0256498
SAT1	6303	ENSG00000130066	0.000241771	-0.232488	0.00203433	-0.196189	0.0121953	-0.159917
AAMP	14	ENSG00000127837	0.00024283	0.232419	0.253849	0.0731754	0.0476637	0.126658
ZCCHC6	79670	ENSG00000083223	0.000246319	-0.232194	0.260298	-0.0721928	0.127628	-0.0976009
MRTO4	51154	ENSG00000053372	0.000246432	0.232187	0.00636437	0.17387	0.0143027	0.156333
ZEB2	9839	ENSG00000169554	0.000247708	-0.232105	7.07704e-08	-0.335962	2.48573e-05	-0.265853
NEURL1	9148	ENSG00000107954	0.000250512	0.231928	0.303617	0.0659875	0.030146	0.138559
GRWD1	83743	ENSG00000105447	0.000251202	0.231885	0.0557771	0.122369	0.23322	0.0764402
YIF1B	90522	ENSG00000167645	0.000251428	0.23187	0.118026	-0.100125	0.0857505	-0.110004
RINL	126432	ENSG00000187994	0.000252682	0.231792	0.295921	-0.0670443	0.43063	0.0505772
BTNL2	56244	ENSG00000204290	0.000253175	0.231761	0.272238	0.0704167	0.00933531	0.165775
COL27A1	85301	ENSG00000196739	0.0002542	-0.231697	1.17876e-05	-0.275882	0.0977118	-0.106045
WDR70	55100	ENSG00000082068	0.000254467	0.231681	0.254371	0.0730954	0.049562	0.125603
KSR2	283455	ENSG00000171435	0.000255789	0.231599	0.990625	-0.000754571	0.709595	-0.0239107
MIR6781	102465468	ENSG00000278447	0.000255939	0.23159	0.00276685	0.190407	0.00457279	0.180597
EID2	163126	ENSG00000176396	0.000256534	0.231553	0.993029	0.000561019	0.369866	0.0575364
C2orf16	84226	ENSG00000221843	0.000257794	0.231475	0.302365	0.0661582	0.254016	0.0731498
TBCB	1155	ENSG00000105254	0.000258028	0.231461	0.192052	-0.0836251	0.28943	0.0679501
RNU6-943P	106480623	ENSG00000252769	0.000260157	0.231331	0.935983	0.00515776	0.534885	-0.0398345
METRNL	284207	ENSG00000176845	0.000261149	-0.231271	0.000301894	-0.228965	3.37481e-07	-0.318982
TMEM223	79064	ENSG00000168569	0.00026723	0.230906	0.121828	0.0991069	0.0624706	0.119204
TOMM34	10953	ENSG00000025772	0.000269033	0.2308	0.0855674	0.110068	0.692907	0.0253557
FCHO2	115548	ENSG00000157107	0.000269501	-0.230772	0.000119953	-0.243269	0.000266267	-0.230964
IGIP	492311	ENSG00000182700	0.000270386	-0.23072	9.37097e-10	-0.378287	3.31781e-07	-0.319173
PLEKHA6	22874	ENSG00000143850	0.000273253	0.230553	0.241891	-0.0750443	0.226082	-0.077617
CSE1L	1434	ENSG00000124207	0.000274496	0.230481	4.76728e-05	0.256759	0.0108817	0.162437
IFFO1	25900	ENSG00000010295	0.000277716	-0.230296	7.89613e-11	-0.400006	1.90334e-06	-0.298868
EID2B	126272	ENSG00000176401	0.000277778	0.230292	0.524014	-0.0408995	0.704787	-0.0243257
EIF4BP1	319118	ENSG00000259019	0.000279928	0.23017	0.732089	0.0219816	0.9751	0.00200437
LCT	3938	ENSG00000115850	0.000282982	0.229997	0.343153	0.0608175	0.212867	0.0798674
PPP1R1B	84152	ENSG00000131771	0.000293487	0.229416	0.567581	0.0366947	0.968815	-0.00251052
HMGN2	3151	ENSG00000198830	0.00029923	0.229107	0.227379	0.0774013	0.473974	0.0459562
UBE2M	9040	ENSG00000130725	0.000302826	0.228916	0.111563	0.101915	0.347872	0.0602265
STK4-AS1	100505826	ENSG00000227477	0.000304673	0.228819	0.0451206	0.128128	0.13399	0.0960086
BCL2L12	83596	ENSG00000126453	0.000307997	0.228645	0.242148	0.0750034	0.126072	0.0979995
CD80	941	ENSG00000121594	0.000308603	-0.228614	1.24207e-07	-0.329966	0.00495075	-0.179001
MIR222HG	104457406	ENSG00000270069	0.000308868	-0.2286	0.00440792	-0.18133	0.121266	-0.0992558
INHBA	3624	ENSG00000122641	0.000309273	-0.228579	1.82283e-08	-0.349919	8.66466e-05	-0.24811
C1orf54	79630	ENSG00000118292	0.000310225	-0.22853	4.32622e-09	-0.364012	9.35801e-05	-0.246973
GPR132	29933	ENSG00000183484	0.00031908	-0.228079	9.80301e-12	-0.417172	7.52506e-06	-0.28173
MRPS17P1	359803	ENSG00000268949	0.000320283	0.228018	0.886733	0.0091467	0.509181	0.0423709
RNU1-4	6060	ENSG00000207389	0.000320551	0.228005	0.196716	0.0827585	0.587173	0.0348547
TNFAIP6	7130	ENSG00000123610	0.000320985	-0.227983	6.84481e-07	-0.310939	0.00490209	-0.179201
HMGB1P1	10357	ENSG00000124097	0.000323049	0.22788	0.283541	-0.0687836	0.91123	0.00715922
TMEM258	746	ENSG00000134825	0.000323182	0.227874	0.957299	0.0034383	0.258434	0.0724752
IMP4	92856	ENSG00000136718	0.000323908	0.227838	2.40111e-05	0.266327	0.000605415	0.217565
RHPN2	85415	ENSG00000131941	0.00032561	0.227754	0.684419	-0.0260956	0.798595	0.0163847
GIPR	2696	ENSG00000010310	0.000327059	-0.227682	3.72143e-05	-0.260257	0.000338273	-0.22714
PPP1R26P3	100132173	ENSG00000275060	0.00032718	0.227676	7.58136e-08	0.335235	0.00238829	0.193193
MYO16	23026	ENSG00000041515	0.000329026	0.227586	0.717167	-0.023259	0.864391	-0.0109669
BMP1	649	ENSG00000168487	0.000329678	-0.227554	5.46696e-06	-0.285815	5.11422e-06	-0.28666
POLDIP2	26073	ENSG00000004142	0.000337097	0.227196	9.21211e-08	0.333168	1.60464e-07	0.327193
PDCD2L	84306	ENSG00000126249	0.000341543	0.226985	0.0202946	0.148212	0.000985995	0.209213
LSM14B	149986	ENSG00000149657	0.00034196	0.226965	0.0396327	0.131553	0.884503	-0.00932801
MIR4527	100616264	ENSG00000266582	0.000347065	0.226726	0.762242	0.0194259	0.0927245	0.107646
FCGR2C	9103	ENSG00000244682	0.000348469	-0.226661	1.84022e-09	-0.372075	0.000725812	-0.214496
ADAM6	8755	ENSG00000271968	0.000354648	0.226377	0.768171	-0.0189272	0.699114	-0.0248167
CD86	942	ENSG00000114013	0.000356601	-0.226288	8.50749e-11	-0.399374	9.99113e-05	-0.246002
EGR3	1960	ENSG00000179388	0.00036516	-0.225904	0.000132923	-0.24172	0.00103009	-0.208448
PLEKHN1	84069	ENSG00000187583	0.000366502	-0.225845	0.0122577	-0.159803	0.00166925	-0.199825
KRT6A	3853	ENSG00000205420	0.000368128	-0.225773	0.640663	0.0299675	0.526639	-0.0406412
SNRPC	6631	ENSG00000124562	0.00036852	0.225756	0.00123335	0.205272	0.0170373	0.152318
ELK3	2004	ENSG00000111145	0.000378884	-0.225306	8.28445e-06	-0.280489	0.0069123	-0.172153
SAE1	10055	ENSG00000142230	0.000381304	0.225203	0.000305297	0.228786	0.303781	0.0659652
MEA1	4201	ENSG00000124733	0.000386315	0.22499	3.29412e-07	0.319254	0.0485231	0.126176
IGHA1	3493	ENSG00000211895	0.000391677	-0.224766	3.7444e-08	-0.342598	7.78599e-05	-0.249681
JAK2	3717	ENSG00000096968	0.000392474	-0.224733	0.000523417	-0.219997	0.02535	-0.142852
DHX34	9704	ENSG00000134815	0.00039579	0.224596	0.0163339	0.153294	0.243097	0.074853
RBBP4P2	100420527	ENSG00000242457	0.000399212	0.224456	0.058082	0.121245	0.0500184	0.125354
POM121L9P	29774	ENSG00000128262	0.000405441	-0.224203	6.88947e-07	-0.310864	2.91071e-06	-0.29369
IGFBP7	3490	ENSG00000163453	0.000406681	-0.224153	3.84102e-13	-0.442036	9.78887e-06	-0.278319
H3F3AP4	440926	ENSG00000235655	0.00041068	0.223994	0.384544	0.0557958	0.078977	0.112447
GAL3ST4	79690	ENSG00000197093	0.000411961	-0.223943	0.632154	0.0307328	0.355674	-0.0592603
BTN2A3P	54718	ENSG00000124549	0.000412158	-0.223935	0.000117588	-0.243568	0.0342125	-0.135355
SAMD4B	55095	ENSG00000179134	0.000413104	0.223897	0.954934	-0.00362898	0.255978	0.0728491
AMMECR1LP1	100420921	ENSG00000233273	0.000413563	0.223879	0.276425	0.0698066	0.0220174	0.146267
FGD2	221472	ENSG00000146192	0.000420465	-0.223609	9.39614e-08	-0.332957	0.000447759	-0.222577
LINC00665	100506930	ENSG00000232677	0.000420686	0.2236	0.299753	0.0665159	0.373003	0.0571609
PAK1IP1	55003	ENSG00000111845	0.000421008	0.223588	1.59461e-05	0.271868	0.0131321	0.158261
PTF1A	256297	ENSG00000168267	0.00042145	0.22357	0.946253	0.00432896	0.867412	0.0107203
UBXN1	51035	ENSG00000162191	0.000426742	0.223366	0.829017	0.0138676	0.165365	0.0889073
NDUFAF3	25915	ENSG00000178057	0.000429232	0.223271	0.0882252	0.10915	0.287704	0.0681933
HEPACAM2	253012	ENSG00000188175	0.000431533	0.223183	0.752596	-0.02024	0.257339	0.0726416
TMEM119	338773	ENSG00000183160	0.000431581	-0.223181	5.24016e-09	-0.362173	2.18445e-06	-0.2972
FAM20C	56975	ENSG00000177706	0.000432901	-0.223131	3.63064e-07	-0.318162	7.23942e-08	-0.335723
UGCG	7357	ENSG00000148154	0.000433817	-0.223097	0.0413619	-0.130433	0.175286	-0.0868747
APOL1	8542	ENSG00000100342	0.000435746	-0.223024	0.00773453	-0.169792	0.0839645	-0.110633
OSBPL3	26031	ENSG00000070882	0.00043731	-0.222965	0.137251	-0.0952149	0.00251083	-0.19225
DENND2C	163259	ENSG00000175984	0.000440919	-0.22283	0.0950854	0.10688	0.487091	0.0446043
SERPINB1	1992	ENSG00000021355	0.000441132	-0.222822	0.000426546	-0.223374	0.00246877	-0.192569
FRMD6	122786	ENSG00000139926	0.000442261	-0.22278	0.56156	-0.0372661	0.688291	-0.0257576
BTBD7P1	441548	ENSG00000203414	0.000444467	0.222699	0.194234	-0.0832178	0.461778	0.0472316
GAB3	139716	ENSG00000160219	0.000449903	-0.222499	3.95511e-06	-0.289889	0.000314769	-0.228297
HMGN1P4	100036575	ENSG00000224040	0.000460751	0.222107	0.639018	0.0301151	0.302369	0.0661577
ATIC	471	ENSG00000138363	0.000468272	0.22184	0.128898	0.0972781	0.00548546	0.176922
PIH1D1	55011	ENSG00000104872	0.000469182	0.221808	0.434775	-0.0501242	0.778362	0.0180724
KHDRBS1	10657	ENSG00000121774	0.000470958	0.221746	0.00055792	0.218933	0.105471	0.103678
PPP1R1A	5502	ENSG00000135447	0.000472048	0.221708	0.85152	0.0120194	0.226333	0.0775752
TWNK	56652	ENSG00000107815	0.000475151	0.221599	8.05699e-05	0.249179	2.10138e-06	0.297671
OPRK1	4986	ENSG00000082556	0.000476251	0.221561	0.0118255	0.160601	0.00821694	0.168509
ZFPL1	7542	ENSG00000162300	0.000479898	0.221435	0.0979267	0.105977	0.0745802	0.114125
CD300LF	146722	ENSG00000186074	0.000485149	-0.221256	8.24903e-09	-0.357773	0.000386994	-0.224962
RAD21-AS1	644660	ENSG00000253327	0.000492881	0.220994	0.262863	0.0718067	0.00560161	0.176495
PXN-AS1	100506649	ENSG00000255857	0.000496678	0.220867	0.000787038	0.213111	0.00439637	0.181382
SERPINB8	5271	ENSG00000166401	0.000496717	-0.220866	0.00433163	-0.181678	0.132224	-0.0964447
NDEL1	81565	ENSG00000166579	0.000498629	-0.220802	0.0283025	0.140135	0.0301403	-0.138564
UBL7	84993	ENSG00000138629	0.000498742	0.220798	0.00181599	0.198284	0.00122711	0.205362
HNRNPA1	3178	ENSG00000135486	0.000502914	0.22066	0.00584782	0.175614	0.0219179	0.146376
ITGAX	3687	ENSG00000140678	0.000504866	-0.220596	1.13126e-08	-0.35467	3.63665e-06	-0.290935
HAUS5	23354	ENSG00000249115	0.000507067	0.220524	0.422822	0.0514373	0.0342921	0.135295
CLEC5A	23601	ENSG00000258227	0.000508792	-0.220468	1.53969e-06	-0.301416	9.97726e-05	-0.246023
VRTN	55237	ENSG00000133980	0.00051061	0.220408	0.477762	-0.0455638	0.489267	-0.0443819
SNAP47	116841	ENSG00000143740	0.000510884	0.220399	0.00079128	0.213019	0.00289378	0.18955
UBTF	7343	ENSG00000108312	0.00051292	0.220333	0.00487144	0.179327	0.0112032	0.161796
RIN2	54453	ENSG00000132669	0.000520895	-0.220077	0.217465	-0.0790734	0.394547	-0.0546328
AKT2	208	ENSG00000105221	0.000523346	0.219999	0.12025	-0.0995261	0.220621	-0.0785354
TAS2R1	50834	ENSG00000169777	0.00052787	0.219856	0.42802	-0.0508637	0.761793	-0.0194638
CNBD2	140894	ENSG00000149646	0.000529334	0.21981	0.0685298	0.116571	0.00933212	0.165782
GNL2	29889	ENSG00000134697	0.000534351	0.219653	0.055165	0.122674	0.416325	0.0521602
NANOGP4	414132	ENSG00000237065	0.000537674	0.21955	0.590963	-0.0345021	0.00802087	0.169022
HLA-L	3139	ENSG00000243753	0.000540525	-0.219462	1.45337e-05	-0.273107	0.0487806	-0.126033
TRBV5-2	28613	ENSG00000242771	0.000541572	0.219429	0.987544	-0.00100257	0.285618	0.0684883
PCDHB17P	54661	ENSG00000255622	0.000544777	0.219331	0.00717361	0.171377	0.453374	0.0481214
CLMN	79789	ENSG00000165959	0.000549835	0.219177	0.248609	-0.0739867	0.608557	-0.0328783
UTP11	51118	ENSG00000183520	0.000550108	0.219169	0.021998	0.146289	0.183792	0.0851988
DNM3OS	100628315	ENSG00000230630	0.000551911	-0.219114	1.65442e-07	-0.32686	0.0152513	-0.15487
ALS2CL	259173	ENSG00000178038	0.000555139	-0.219017	0.00140328	-0.202966	0.00299245	-0.188907
ELL2	22936	ENSG00000118985	0.000558796	-0.218907	0.0239783	-0.144208	0.0017081	-0.199405
TRGJP1	6971	ENSG00000211692	0.000559168	0.218896	0.774381	0.0184059	0.0043392	0.181643
SDC1	6382	ENSG00000115884	0.00055963	-0.218882	0.693465	0.0253071	0.757355	-0.019838
HENMT1	113802	ENSG00000162639	0.000564885	0.218726	0.543386	-0.0390093	0.0701537	0.115898
ZNHIT2	741	ENSG00000174276	0.000567734	0.218642	0.395174	0.0545604	0.0151904	0.154961
CCDC97	90324	ENSG00000142039	0.000572408	0.218505	0.934271	-0.00529602	0.32725	0.0628482
SLC27A5	10998	ENSG00000083807	0.000574406	0.218446	0.00583488	0.17566	0.0479708	0.126485
USP12-AS2	100874071	ENSG00000230641	0.00057639	0.218389	0.207134	0.0808748	0.00861875	0.167491
MRPS17	51373	ENSG00000239789	0.000577421	0.218359	1.68296e-05	0.271145	0.264508	0.0715604
GBP5	115362	ENSG00000154451	0.000582916	-0.2182	6.34448e-08	-0.337112	0.016704	-0.152776
MIR4429	100616469	ENSG00000264010	0.000586214	0.218105	0.734239	-0.0217983	0.758158	-0.0197703
PEBP1	5037	ENSG00000089220	0.000587369	0.218072	0.0236137	0.144579	0.0238908	0.144296
FEN1	2237	ENSG00000168496	0.00058949	0.218012	3.49165e-08	0.343317	1.46203e-05	0.273027
DYRK1B	9149	ENSG00000105204	0.000593846	0.217889	0.888989	-0.0089633	0.976665	0.00187832
NCOA5	57727	ENSG00000124160	0.000594344	0.217874	0.022952	0.145267	0.00602016	0.175018
BVES-AS1	154442	ENSG00000203808	0.000599708	0.217724	0.623745	0.0314933	0.581302	0.035403
IGKV1-9	28941	ENSG00000241755	0.000602979	-0.217632	3.00905e-08	-0.344841	0.000191636	-0.236117
CTHRC1	115908	ENSG00000164932	0.000604266	-0.217596	8.00066e-09	-0.358072	0.00231174	-0.193805
BRIX1	55299	ENSG00000113460	0.00060841	0.217482	0.00231894	0.193747	0.00482515	0.179519
SLC35F1	222553	ENSG00000196376	0.000614169	0.217323	0.483178	-0.0450055	0.712877	0.0236279
SNRPE	6635	ENSG00000182004	0.000616971	0.217247	0.000931174	0.210209	0.0015661	0.200985
IGHV3-63	28415	ENSG00000253936	0.000617326	-0.217237	1.05712e-07	-0.331698	0.000290853	-0.22956
GSAP	54103	ENSG00000186088	0.00062223	-0.217104	0.000939724	-0.21005	0.00742556	-0.170652
CDH22	64405	ENSG00000149654	0.000622982	0.217083	0.778634	-0.0180496	0.768005	0.0189411
IFI16	3428	ENSG00000163565	0.00062437	-0.217046	0.144767	-0.0934391	0.255321	0.0729498
TFAP2B	7021	ENSG00000008196	0.000625	0.217029	0.465368	0.0468543	0.0179468	0.151107
LRRC8A	56262	ENSG00000136802	0.000635126	-0.216758	0.0375983	0.132925	0.634951	0.0304808
MMP24-AS1	101410538	ENSG00000126005	0.000635688	0.216743	0.325561	0.0630675	0.500703	-0.0432219
UBA2	10054	ENSG00000126261	0.000636002	0.216735	0.0104414	0.163342	0.00158993	0.200711
PFN1P3	200025	ENSG00000234367	0.000638736	0.216662	0.795009	0.0166829	0.0620221	0.119407
WASIR1	100128260	ENSG00000185203	0.000641349	0.216594	0.57644	0.035859	0.0388243	0.132091
CFLAR	8837	ENSG00000003402	0.000644036	-0.216523	1.29278e-09	-0.375341	0.00566132	-0.176278
SH3BP2	6452	ENSG00000087266	0.000653497	-0.216277	4.38967e-06	-0.288584	0.002107	-0.195537
RCC1	1104	ENSG00000180198	0.000658181	0.216156	4.43396e-05	0.257788	0.0248678	0.143321
LINC00910	100130581	ENSG00000188825	0.000664295	0.215999	0.588737	-0.034709	0.0491955	0.125804
GREM1	26585	ENSG00000166923	0.000666316	-0.215948	8.31066e-08	-0.334262	0.00041482	-0.22383
MOB3C	148932	ENSG00000142961	0.000668313	-0.215897	0.148994	0.0924712	0.470727	-0.046294
TSPYL5	85453	ENSG00000180543	0.000670378	0.215845	0.600955	-0.0335773	0.520804	0.041216
RASA2	5922	ENSG00000155903	0.000671987	-0.215805	0.00122371	-0.205411	0.0634216	-0.118777
MIR646	693231	ENSG00000207802	0.000673504	0.215766	0.852166	0.0119666	0.859646	-0.0113547
LNPEP	4012	ENSG00000113441	0.000681231	-0.215573	0.000431706	-0.223177	0.01509	-0.155113
PRSS44	729756	ENSG00000226074	0.000687621	0.215415	0.939836	-0.00484675	0.70544	-0.0242693
CXCL16	58191	ENSG00000161921	0.000692787	-0.215288	0.000989414	-0.209153	4.25775e-05	-0.258362
INTS5	80789	ENSG00000185085	0.000693902	0.21526	0.000293524	0.229414	7.3081e-05	0.250607
RNU7-71P	100151668	ENSG00000251868	0.000694381	0.215249	0.303682	0.0659786	0.800606	0.0162175
MS4A14	84689	ENSG00000166928	0.000698315	-0.215153	2.37753e-08	-0.347239	9.06987e-05	-0.247436
NPS	594857	ENSG00000214285	0.000698336	0.215152	0.788314	-0.0172407	0.93843	-0.00496024
LINC02541	101927686	ENSG00000230943	0.000699381	-0.215127	0.0929674	0.107566	0.166287	0.0887147
FARSB	10056	ENSG00000116120	0.0007002	0.215107	0.0131309	0.158264	0.0549045	0.122804
YY2	404281	ENSG00000230797	0.00070257	-0.215049	0.984648	-0.00123564	0.686682	0.025898
SFRP2	6423	ENSG00000145423	0.000702956	-0.21504	2.74639e-07	-0.321282	0.000860614	-0.211574
KDF1	126695	ENSG00000175707	0.000708559	0.214905	0.00265561	0.191188	0.0114723	0.161273
BEND3	57673	ENSG00000178409	0.000714262	0.214769	0.00012026	0.24323	0.0196626	0.148962
GPRC5B	51704	ENSG00000167191	0.000722696	0.214569	0.000820219	0.212402	0.00383627	0.18408
MAMDC4	158056	ENSG00000177943	0.000723288	-0.214555	0.000639627	-0.216639	0.00185503	-0.197893
PRAM1	84106	ENSG00000133246	0.000730563	-0.214384	1.53136e-06	-0.301481	0.000166673	-0.23827
COQ8A	56997	ENSG00000163050	0.000731174	0.21437	0.032115	0.136964	0.000623662	0.217065
SGTA	6449	ENSG00000104969	0.000737092	0.214233	0.00536007	0.177393	0.0602064	0.120242
MIR4311	100422905	ENSG00000263512	0.000739213	0.214184	0.542522	0.0390928	0.0569831	0.121776
NMT1	4836	ENSG00000136448	0.000739813	0.21417	0.00636637	0.173864	3.45015e-06	0.291589
BNIP3P17	100421704	ENSG00000271524	0.000746494	0.214016	0.282504	0.0689316	0.104596	0.103938
PRR19	284338	ENSG00000188368	0.000747155	0.214001	0.00220166	0.194718	0.230987	0.0768057
IL18R1	8809	ENSG00000115604	0.000747883	-0.213985	5.0982e-06	-0.286699	0.343015	-0.0608349
RCBTB2	1102	ENSG00000136161	0.000748569	-0.213969	0.00630501	-0.174064	0.126299	-0.0979411
PLA2G7	7941	ENSG00000146070	0.000751674	-0.213898	2.2936e-06	-0.296607	0.00389441	-0.183784
KRT16	3868	ENSG00000186832	0.000751763	-0.213896	0.330588	-0.0624168	0.0620053	-0.119415
HSPBP1	23640	ENSG00000133265	0.000760148	0.213707	0.809808	0.0154542	0.504261	0.0428638
SQOR	58472	ENSG00000137767	0.000762247	-0.21366	0.206411	-0.0810034	0.0153041	-0.154791
SOD2	6648	ENSG00000112096	0.000768679	-0.213516	1.41198e-05	-0.273491	0.00520539	-0.177987
JMJD4	65094	ENSG00000081692	0.000772281	0.213436	0.237455	0.075754	0.00748475	0.170485
ERVFRD-1	405754	ENSG00000244476	0.000772443	0.213432	0.385791	-0.0556498	0.875598	-0.0100529
ITGAV	3685	ENSG00000138448	0.000773004	-0.21342	0.00207607	-0.195812	0.0981974	-0.105893
KRT6B	3854	ENSG00000185479	0.000773924	-0.213399	0.491914	-0.0441121	0.0707239	-0.115664
VPS9D1	9605	ENSG00000075399	0.0007798	-0.21327	0.000220177	-0.233956	0.00094153	-0.210017
RPSA	3921	ENSG00000168028	0.000782054	0.21322	0.437266	0.0498532	0.257433	0.0726272
NUDC	10726	ENSG00000090273	0.000784109	0.213175	0.417661	0.052011	0.484883	0.0448304
COX6B1	1340	ENSG00000126267	0.000784584	0.213165	0.812458	0.0152348	0.11943	0.0997457
SVBP	374969	ENSG00000177868	0.000789882	0.21305	0.353197	0.0595656	0.115498	0.100815
GOLGA8N	643699	ENSG00000232653	0.000790734	-0.213031	5.84586e-06	-0.284964	0.000644769	-0.216504
FNDC1	84624	ENSG00000164694	0.000793496	-0.212971	1.95243e-05	-0.269143	0.00183866	-0.198056
SDHAF1	644096	ENSG00000205138	0.000796288	0.212911	0.505284	-0.0427611	0.138184	0.0949906
STX8P1	100423046	ENSG00000270296	0.000797699	0.212881	0.798585	0.0163855	0.151043	0.0920094
PHOX2A	401	ENSG00000165462	0.000802901	0.212769	0.860001	0.0113256	0.0813006	0.111591
MRPL2	51069	ENSG00000112651	0.000808027	0.21266	8.1476e-07	0.30892	0.022889	0.145333
GBP1	2633	ENSG00000117228	0.000808521	-0.212649	1.74232e-08	-0.350373	0.0102269	-0.163796
LINC02199	101929284	ENSG00000250198	0.000814806	0.212516	0.676118	-0.0268225	0.751675	-0.0203179
GSTCD	79807	ENSG00000138780	0.000817432	0.212461	0.000118539	0.243447	0.000232282	0.233117
LMF1	64788	ENSG00000103227	0.000818558	-0.212437	1.94099e-06	-0.298632	0.0498206	-0.125462
AMPD3	272	ENSG00000133805	0.000820735	-0.212392	7.24542e-08	-0.335714	0.00372434	-0.184661
CCNY	219771	ENSG00000108100	0.000827801	0.212244	0.238261	0.0756243	0.00388973	0.183808
MIR1205	100302161	ENSG00000221771	0.000828731	0.212225	0.00836887	0.168119	0.054475	0.123021
NDC1	55706	ENSG00000058804	0.000829382	0.212211	0.00336985	0.186613	0.03168	0.137309
HBS1L	10767	ENSG00000112339	0.000842333	0.211944	0.0272064	0.141114	0.00239253	0.19316
TRAF1	7185	ENSG00000056558	0.000843269	-0.211925	2.84483e-07	-0.320891	0.00719666	-0.17131
MIR641	693226	ENSG00000207631	0.000847041	0.211848	0.834485	-0.0134176	0.365691	0.0580393
CYLD	1540	ENSG00000083799	0.000847282	-0.211843	5.7165e-08	-0.338205	3.00491e-05	-0.263238
ZSWIM1	90204	ENSG00000168612	0.000849998	0.211788	0.0106762	0.162856	0.0357304	0.134242
PAK4	10298	ENSG00000130669	0.000852016	0.211747	0.661615	-0.0281008	0.655462	0.0286465
DPYSL5	56896	ENSG00000157851	0.000856102	0.211665	0.0302783	0.138449	0.93849	0.0049554
SUPT5H	6829	ENSG00000196235	0.000859299	0.2116	0.0735787	-0.114519	0.446162	-0.0488924
NEUROG2	63973	ENSG00000178403	0.000860549	0.211575	0.0439886	0.128805	0.0227899	0.145438
SOX1	6656	ENSG00000182968	0.000865584	0.211475	0.591168	-0.034483	0.201265	0.0819273
TSEN34	79042	ENSG00000170892	0.000866538	0.211456	0.053825	0.123351	0.344455	0.0606539
KPTN	11133	ENSG00000118162	0.000867487	0.211437	0.840426	-0.0129293	0.813798	-0.0151239
FOXP4-AS1	101060264	ENSG00000234753	0.000869598	0.211395	0.11423	0.101166	0.000142558	0.240658
XAGE3	170626	ENSG00000171402	0.000870297	0.211381	0.570991	0.0363723	0.883942	-0.00937363
DNAJC6	9829	ENSG00000116675	0.000872866	0.21133	0.00206773	0.195887	0.775668	-0.018298
TYMP	1890	ENSG00000025708	0.000876169	-0.211264	2.36971e-13	-0.445575	0.0772137	-0.113111
FAM241B	219738	ENSG00000171224	0.000880011	0.211189	0.0920419	0.10787	0.0400764	0.131262
RAP2C	57826	ENSG00000123728	0.000882226	-0.211145	0.342134	-0.0609458	0.375681	-0.0568419
DSCR10	259234	ENSG00000233316	0.000887247	0.211047	0.119774	0.0996536	0.600248	-0.0336425
BCAT2	587	ENSG00000105552	0.000887986	0.211033	0.150205	0.0921977	0.723862	0.0226848
CNN1	1264	ENSG00000130176	0.000888214	-0.211028	3.80714e-07	-0.317628	2.35943e-05	-0.266567
SULT1D1P	133150	ENSG00000236959	0.000894509	0.210906	0.970865	-0.0023454	0.822815	-0.0143789
GLT8D2	83468	ENSG00000120820	0.000896867	-0.21086	1.89543e-08	-0.349527	0.000132187	-0.241804
PDYN	5173	ENSG00000101327	0.000896904	0.21086	0.767591	0.0189759	0.871108	0.0104188
NFKBIZ	64332	ENSG00000144802	0.000897219	-0.210854	1.75421e-06	-0.299851	0.00311326	-0.188145
GLIPR1	11010	ENSG00000139278	0.000898299	-0.210833	1.87334e-07	-0.325503	0.00194244	-0.197044
NLRP11	204801	ENSG00000179873	0.000906993	0.210666	0.746546	0.0207522	0.817939	-0.0147815
LINC00326	285735	ENSG00000231023	0.0009171	0.210474	0.733592	-0.0218534	0.890716	0.00882303
ECM2	1842	ENSG00000106823	0.000918548	-0.210446	1.43521e-08	-0.35231	0.000276524	-0.230364
TUT1	64852	ENSG00000149016	0.000923216	0.210358	0.7027	0.0245062	0.153804	0.0913947
FAP	2191	ENSG00000078098	0.000927634	-0.210275	1.84611e-08	-0.349792	0.000282526	-0.230023
ABCA6	23460	ENSG00000154262	0.0009292	-0.210246	9.41908e-06	-0.278822	0.000879723	-0.211194
CNIH2	254263	ENSG00000174871	0.00093136	0.210206	0.0515934	0.12451	0.534671	0.0398553
CHIT1	1118	ENSG00000133063	0.000934008	-0.210157	0.0134673	-0.157694	0.0191026	-0.149643
GFI1B	8328	ENSG00000165702	0.000937794	0.210086	0.745658	-0.0208275	0.173487	0.0872368
ADSL	158	ENSG00000239900	0.000939356	0.210057	2.19547e-05	0.26755	5.5012e-07	0.31345
KIRREL3	84623	ENSG00000149571	0.000944081	0.20997	0.157215	0.0906465	0.000696611	0.215194
RAP1A	5906	ENSG00000116473	0.000947333	-0.20991	9.39255e-06	-0.278858	2.5631e-05	-0.265432
LIN28B	389421	ENSG00000187772	0.000948122	0.209896	0.643407	0.0297217	0.503046	-0.042986
HSPA7	3311	ENSG00000225217	0.000949461	-0.209871	2.57604e-09	-0.368928	0.00653418	-0.173324
MRPL37	51253	ENSG00000116221	0.000949619	0.209868	2.25475e-05	0.267187	0.0931013	0.107523
LCN2	3934	ENSG00000148346	0.000953412	-0.209799	0.444106	-0.0491135	0.0232239	-0.144982
MLKL	197259	ENSG00000168404	0.000954019	-0.209788	1.17e-08	-0.354338	0.00290885	-0.18945
SGIP1	84251	ENSG00000118473	0.00095766	-0.209722	2.69963e-07	-0.321473	0.000170553	-0.237917
TNFAIP8	25816	ENSG00000145779	0.000959449	-0.209689	5.67186e-09	-0.36141	0.0134776	-0.157677
MRC1	4360	ENSG00000260314	0.000959746	-0.209684	6.38243e-05	-0.252574	0.000312109	-0.228433
MRPL49	740	ENSG00000149792	0.000960154	0.209676	0.0180523	0.15097	0.000277148	0.230328
MEGF6	1953	ENSG00000162591	0.000962522	-0.209633	9.14671e-07	-0.307572	2.79401e-05	-0.264244
SPRR1B	6699	ENSG00000169469	0.000964864	-0.209591	0.864921	0.0109237	0.565106	-0.0369292
TRGVB	6987	ENSG00000231202	0.00096554	0.209579	0.856717	0.0115941	0.176373	0.0866572
PSG3	5671	ENSG00000221826	0.00096613	0.209568	0.988604	0.000917195	0.830992	-0.013705
RN7SKP26	106479106	ENSG00000222179	0.000969533	-0.209507	0.0580881	-0.121242	0.0874056	-0.109431
HCG20	105375013	ENSG00000228022	0.000972979	0.209445	0.88441	-0.00933557	0.721709	-0.0228692
FKBPL	63943	ENSG00000204315	0.000975173	0.209406	0.0311519	0.137733	0.00140398	0.202957
C2orf27A	29798	ENSG00000197927	0.000975449	-0.209401	7.73924e-05	-0.249769	0.00723583	-0.171196
SLC22A15	55356	ENSG00000163393	0.000984706	-0.209236	5.49859e-06	-0.285742	0.000974879	-0.209411
GALNT6	11226	ENSG00000139629	0.000985466	0.209223	0.676879	0.0267557	0.441328	0.0494131
DDX27	55661	ENSG00000124228	0.000989024	0.20916	0.0744087	0.114192	0.872782	-0.0102824
TPT1P4	285741	ENSG00000217027	0.000990605	-0.209132	0.0219968	-0.14629	0.25469	-0.0730464
CDON	50937	ENSG00000064309	0.00100106	0.208949	0.733374	0.021872	0.050227	0.125241
C9orf139	401563	ENSG00000180539	0.00100203	-0.208932	2.96342e-05	-0.263431	0.00140856	-0.202898
IMPDH2	3615	ENSG00000178035	0.0010023	0.208927	0.0125934	0.1592	0.131702	0.0965743
SLMAP	7871	ENSG00000163681	0.00100684	-0.208848	0.223543	0.0780421	0.403005	0.0536631
PHF11	51131	ENSG00000136147	0.00100773	-0.208832	3.92718e-09	-0.364936	0.14336	-0.0937662
HPCA	3208	ENSG00000121905	0.00101003	0.208793	0.231053	0.0767948	0.465563	0.0468339
PDE4A	5141	ENSG00000065989	0.00104041	-0.208274	2.62289e-05	-0.265115	0.00830241	-0.168289
DOK3	79930	ENSG00000146094	0.00104518	-0.208194	7.17596e-09	-0.359132	6.10632e-05	-0.253213
MED20	9477	ENSG00000124641	0.00104662	0.208169	7.40613e-08	0.335482	0.00419323	0.182323
STX11	8676	ENSG00000135604	0.00104763	-0.208152	0.205517	-0.0811626	0.106938	-0.103247
STEAP2	261729	ENSG00000157214	0.00104881	-0.208133	0.554751	-0.037916	0.129817	-0.0970463
SERPINB5	5268	ENSG00000206075	0.00105247	-0.208072	0.350454	0.0599052	0.657213	0.028491
DYNLRB1	83658	ENSG00000125971	0.00105474	0.208034	0.226438	0.0775577	0.119177	0.0998138
ZFP82	284406	ENSG00000181007	0.0010573	0.207991	0.993649	-0.000511175	0.206817	0.0809312
MYO1F	4542	ENSG00000142347	0.0010641	-0.207879	1.62218e-09	-0.373246	0.000123437	-0.242838
RNU6-158P	106481225	ENSG00000252913	0.00106997	0.207782	0.658115	-0.028411	0.445644	0.048948
SF3B2	10992	ENSG00000087365	0.00107336	0.207727	0.0159189	0.153887	0.0120251	0.160229
SLFN5	162394	ENSG00000166750	0.00107535	-0.207694	0.313663	-0.0646342	0.918789	0.00654733
ACOT8	10005	ENSG00000101473	0.00107941	0.207628	0.964227	0.00288004	0.907956	0.0074244
NT5DC2	64943	ENSG00000168268	0.00108596	0.207522	0.00692091	0.172127	0.504642	0.0428255
ZNF581	51545	ENSG00000171425	0.00109178	0.207427	0.977851	-0.00178288	0.464145	0.0469827
CPT1C	126129	ENSG00000169169	0.00109249	0.207416	0.645428	0.0295408	0.0195551	0.149091
GPHA2	170589	ENSG00000149735	0.00109301	0.207408	0.663343	-0.0279479	0.343084	-0.0608261
CASP1	834	ENSG00000137752	0.00109457	-0.207383	2.66078e-07	-0.321634	0.0395357	-0.131617
PIK3R6	146850	ENSG00000276231	0.00109631	-0.207355	4.67376e-09	-0.363272	0.000191588	-0.236121
RGS7	6000	ENSG00000182901	0.00109948	0.207304	0.993444	-0.000527619	0.58323	-0.0352227
NOSIP	51070	ENSG00000142546	0.0011023	0.207259	0.160767	-0.0898805	0.554431	-0.0379466
SAC3D1	29901	ENSG00000168061	0.00110234	0.207258	0.0193344	0.149359	0.000107632	0.244893
SGK1	6446	ENSG00000118515	0.00110258	-0.207254	0.169568	0.0880354	0.450777	0.0483982
CLIP4	79745	ENSG00000115295	0.00110302	-0.207247	0.245773	0.0744307	0.445949	-0.0489153
WASL	8976	ENSG00000106299	0.00110579	-0.207203	0.657799	0.028439	0.238933	-0.0755165
MARCH1	55016	ENSG00000145416	0.00110913	-0.20715	2.39008e-06	-0.296105	0.00712141	-0.17153
PTPRC	5788	ENSG00000081237	0.00111522	-0.207053	1.66611e-08	-0.350821	0.00147569	-0.20206
FGR	2268	ENSG00000000938	0.00111859	-0.207	6.47982e-09	-0.360122	0.000145172	-0.240382
PANX3	116337	ENSG00000154143	0.00112059	0.206969	0.63958	0.0300647	0.397636	-0.0542772
TFEC	22797	ENSG00000105967	0.00112503	-0.206899	1.92175e-06	-0.298752	0.00845965	-0.167889
C15orf56	644809	ENSG00000176753	0.00112761	0.206859	0.0776323	0.112952	0.203347	0.0815514
MARCKSL1	65108	ENSG00000175130	0.00113435	0.206753	0.862093	-0.0111547	0.771385	-0.0186572
RAP2B	5912	ENSG00000181467	0.0011378	-0.2067	0.547611	-0.0386015	0.0231341	-0.145076
PIPOX	51268	ENSG00000179761	0.00115033	0.206506	0.0901245	0.108508	0.635229	0.0304558
ZNF565	147929	ENSG00000196357	0.00115306	0.206464	0.314258	-0.0645549	0.0278311	0.140552
ZBTB9	221504	ENSG00000213588	0.0011571	0.206403	0.0384883	0.132318	0.00277071	0.19038
PARP12	64761	ENSG00000059378	0.00115907	-0.206373	3.93841e-05	-0.259461	0.497706	-0.0435245
CDK15	65061	ENSG00000138395	0.00116364	-0.206303	7.5178e-06	-0.281743	0.00363386	-0.185143
MYH15	22989	ENSG00000144821	0.0011683	0.206232	0.546034	-0.0387535	0.67269	-0.0271237
CCL22	6367	ENSG00000102962	0.00117066	-0.206197	0.0161065	-0.153617	0.0591011	-0.12076
IGHV7-27	28383	ENSG00000254326	0.00117464	-0.206137	0.000887545	-0.211041	0.000996014	-0.209037
TTLL1	25809	ENSG00000100271	0.0011799	0.206058	0.645875	0.0295009	0.00288121	0.189633
DHTKD1	55526	ENSG00000181192	0.00119081	0.205894	0.102346	0.104614	0.0298648	0.138794
TRAF3IP3	80342	ENSG00000009790	0.00119296	-0.205862	1.23907e-09	-0.375731	0.00108316	-0.207567
KIFC1	3833	ENSG00000237649	0.00119717	0.2058	6.86431e-06	0.282912	0.000611199	0.217405
LILRB1	10859	ENSG00000104972	0.00120009	-0.205757	2.46111e-08	-0.346889	0.000533193	-0.219689
NKRF	55922	ENSG00000186416	0.00120085	0.205746	0.000104613	0.245317	5.30534e-05	0.255234
MNDA	4332	ENSG00000163563	0.00120472	-0.205689	1.73887e-08	-0.350393	0.00134961	-0.203665
CYTIP	9595	ENSG00000115165	0.00121455	-0.205544	6.07134e-11	-0.402223	8.11985e-05	-0.249065
VSTM2A	222008	ENSG00000170419	0.00121557	0.205529	0.792038	-0.0169303	0.790876	-0.0170271
RNU6-1119P	106481533	ENSG00000207077	0.00122443	0.205401	0.52142	0.0411552	0.0886938	0.108991
BOLA3-AS1	100507171	ENSG00000225439	0.00122496	0.205393	0.953785	0.00372161	0.451266	0.048346
IGHJ3P	28478	ENSG00000237111	0.00123769	-0.205209	1.47094e-08	-0.352065	5.15065e-05	-0.255657
CDC42P2	643336	ENSG00000234844	0.00124088	0.205163	0.843963	0.012639	0.363136	-0.0583487
PRAC2	360205	ENSG00000229637	0.00124301	0.205133	0.917344	0.00666423	0.0158154	0.154037
FUT2	2524	ENSG00000176920	0.00125631	-0.204944	0.355107	-0.0593301	0.0307805	-0.138036
MAGEC2	51438	ENSG00000046774	0.00125704	0.204933	0.0479764	0.126482	0.982574	-0.0014026
MIR4484	100616327	ENSG00000265092	0.00126033	0.204887	0.475474	0.0458006	0.0745945	0.11412
POC1A	25886	ENSG00000164087	0.00127421	0.204692	2.29066e-06	0.296623	0.000151783	0.239703
IGHV3-71	28411	ENSG00000254056	0.00127542	-0.204675	1.60939e-07	-0.327161	5.68958e-05	-0.254231
ENTPD1	953	ENSG00000138185	0.00127684	-0.204655	1.71076e-10	-0.393387	0.000209402	-0.234739
CCNE1	898	ENSG00000105173	0.00127729	0.204649	0.291758	0.0676237	0.244102	0.074694
SERHL	94009	ENSG00000172250	0.00128358	0.204561	0.0505936	0.125044	0.000119803	0.243287
TDRD6	221400	ENSG00000180113	0.00128452	-0.204548	2.32684e-05	-0.266757	0.0278558	-0.14053
LINC01094	100505702	ENSG00000251442	0.00128751	-0.204507	2.0955e-05	-0.268184	0.00291943	-0.189381
SDCBP2	27111	ENSG00000125775	0.00129658	-0.204381	0.414363	-0.0523797	0.0619271	-0.11945
LILRB2	10288	ENSG00000131042	0.00129876	-0.204351	1.81528e-08	-0.349961	0.000619043	-0.21719
NECTIN4	81607	ENSG00000143217	0.00130599	-0.204252	0.554626	-0.0379279	0.88689	-0.00913395
TADA3	10474	ENSG00000171148	0.00130691	0.20424	0.592627	0.0343476	0.985915	0.00113368
TMSB4XP8	7117	ENSG00000187653	0.00130787	-0.204227	4.25015e-05	-0.258387	0.00295807	-0.189129
DRAIC	145837	ENSG00000245750	0.00130882	0.204214	0.742576	-0.0210891	0.934294	-0.00529418
WDR74	54663	ENSG00000133316	0.00130892	0.204212	0.00922663	0.166027	0.00195131	0.19696
HLA-J	3137	ENSG00000204622	0.00131231	-0.204166	0.000162756	-0.238635	0.0213228	-0.147035
SPRR1A	6698	ENSG00000169474	0.00131347	-0.20415	0.0754612	0.113783	0.769128	-0.0188467
C14orf28	122525	ENSG00000179476	0.00131348	-0.20415	1.51756e-05	-0.27253	0.0304093	-0.138341
CAPN3	825	ENSG00000092529	0.00131499	-0.20413	4.66695e-05	-0.257062	0.0152324	-0.154898
SCN3A	6328	ENSG00000153253	0.00131834	0.204084	0.713039	0.023614	0.418447	-0.0519233
TWIST1	7291	ENSG00000122691	0.00132057	-0.204054	1.35184e-05	-0.27407	0.00572432	-0.176052
DYNLT3	6990	ENSG00000165169	0.00132342	-0.204015	0.504387	0.0428512	0.726699	-0.0224419
OSTF1	26578	ENSG00000134996	0.00132352	-0.204014	0.00454384	0.180724	0.949648	-0.00405514
PSMA7	5688	ENSG00000101182	0.00132646	0.203974	0.904767	-0.00768283	0.870475	0.0104705
SAMSN1	64092	ENSG00000155307	0.00132741	-0.203962	8.15799e-10	-0.379547	4.50175e-05	-0.257573
LINC02376	105370065	ENSG00000256292	0.00133151	0.203906	0.624206	0.0314516	0.943696	0.00453524
TMEM132D-AS1	283352	ENSG00000249196	0.00133401	0.203873	0.118654	0.0999546	0.824074	-0.014275
TPX2	22974	ENSG00000088325	0.00133461	0.203865	8.38404e-09	0.357614	0.000374856	0.22548
SCT	6343	ENSG00000070031	0.00133805	-0.203819	1.04396e-08	-0.355463	0.0015883	-0.200729
NARS2	79731	ENSG00000137513	0.00133806	0.203819	0.0310867	0.137786	0.000446628	0.222619
IGLV1-44	28823	ENSG00000211651	0.00133999	-0.203793	1.70422e-08	-0.350594	0.000244682	-0.232299
BHLHE22	27319	ENSG00000180828	0.00134246	-0.20376	3.22461e-08	-0.344133	5.19985e-05	-0.255521
CDC20	991	ENSG00000117399	0.00134445	0.203733	4.57554e-07	0.315549	0.0034449	0.186185
GAPDHS	26330	ENSG00000105679	0.0013455	0.203719	0.743969	-0.0209708	0.247977	0.0740853
TLR6	10333	ENSG00000174130	0.00134759	-0.203692	0.0218934	-0.146403	0.596017	-0.0340335
ADAMTS2	9509	ENSG00000087116	0.00135262	-0.203625	1.86387e-05	-0.26977	0.00216655	-0.195018
SYK	6850	ENSG00000165025	0.00136731	-0.203431	0.270241	-0.0707101	0.132105	-0.0964743
AHCY	191	ENSG00000101444	0.00136874	0.203413	1.73839e-05	0.270709	0.000870805	0.211371
NUP62	23636	ENSG00000213024	0.00136875	0.203412	0.504098	0.0428801	0.192679	0.0835077
SAMD8	142891	ENSG00000156671	0.00137751	-0.203298	0.429925	0.0506544	0.0687989	0.116458
ACAT2	39	ENSG00000120437	0.00137754	0.203298	2.27157e-07	0.323384	0.00166391	0.199884
IGKJ5	28946	ENSG00000211593	0.00137821	-0.203289	1.86337e-10	-0.392646	9.95791e-05	-0.246051
HSH2D	84941	ENSG00000196684	0.00137967	-0.20327	7.46039e-10	-0.380356	8.9057e-05	-0.247706
SNHG17	388796	ENSG00000196756	0.00138309	0.203226	0.00112162	0.206953	0.2148	0.0795321
PSMB8-AS1	100507463	ENSG00000204261	0.0013833	-0.203223	6.29878e-11	-0.401913	0.0029445	-0.189217
PRAL	109245082	ENSG00000279296	0.00139145	-0.203118	0.00170846	-0.199401	0.0598223	-0.120421
PDCD6IPP2	646278	ENSG00000261377	0.00139302	0.203097	0.479717	-0.0453619	0.421479	0.0515862
MEX3A	92312	ENSG00000254726	0.00139358	0.20309	0.310309	0.0650828	0.0951199	0.106869
ITIH2	3698	ENSG00000151655	0.00139633	0.203055	0.82685	0.0140462	0.334009	-0.0619775
CCDC127	133957	ENSG00000164366	0.0014056	0.202936	0.124236	0.0984749	0.058566	0.121014
SMC1B	27127	ENSG00000077935	0.00140896	0.202893	0.50578	0.0427113	0.351274	0.0598035
ZNF146	7705	ENSG00000167635	0.00141053	0.202873	0.624212	0.031451	0.270237	0.0707106
MIR548X	100422920	ENSG00000265841	0.00141071	0.202871	0.898346	0.00820352	0.705594	-0.024256
STARD5	80765	ENSG00000172345	0.00142317	-0.202713	0.0109807	-0.162238	0.582161	0.0353226
ST8SIA2	8128	ENSG00000140557	0.00142398	0.202702	0.162288	0.0895561	0.783249	0.0176636
WIPF1	7456	ENSG00000115935	0.00143057	-0.202619	8.33972e-08	-0.334225	0.00145151	-0.202358
SYTL4	94121	ENSG00000102362	0.00144222	-0.202473	0.226976	-0.0774683	0.084249	-0.110532
FAF1	11124	ENSG00000185104	0.00144245	0.20247	0.0714276	0.115379	0.628569	0.0310565
POU2F3	25833	ENSG00000137709	0.00144417	0.202449	0.589175	-0.0346683	0.227655	0.0773555
CHIC1	53344	ENSG00000204116	0.0014459	-0.202427	0.0328571	-0.136385	0.269827	-0.0707711
ITLN1	55600	ENSG00000179914	0.00144655	0.202419	0.579494	-0.0355724	0.889655	-0.00890923
AK2	204	ENSG00000004455	0.00145079	0.202367	0.63787	-0.0302182	0.475878	-0.0457588
ST6GALNAC4	27090	ENSG00000136840	0.00145127	-0.202361	0.0454934	-0.127908	0.0105872	-0.163039
MIR1200	100302113	ENSG00000221325	0.00145716	0.202288	0.771368	-0.0186587	0.73346	0.0218647
GPR34	2857	ENSG00000171659	0.00146366	-0.202207	1.45607e-06	-0.302083	0.00509351	-0.178427
LINC01194	404663	ENSG00000248131	0.00146588	0.20218	0.0653817	0.117914	0.725006	-0.0225868
CER1	9350	ENSG00000147869	0.00147064	0.202122	0.556208	0.0377766	0.721555	-0.0228824
TWIST2	117581	ENSG00000233608	0.00147358	-0.202086	4.16723e-06	-0.289236	0.00131278	-0.20416
MRVI1	10335	ENSG00000072952	0.00147503	-0.202068	7.62097e-08	-0.33518	0.00030019	-0.229056
ZBTB46-AS1	101928604	ENSG00000231208	0.0014771	0.202043	0.973805	0.00210859	0.88298	0.00945189
PDCL3	79031	ENSG00000115539	0.00148134	0.201991	1.14327e-05	0.276284	0.00128691	0.204515
TTC9B	148014	ENSG00000174521	0.0014822	0.20198	0.294991	0.0671734	0.778574	0.0180547
HLA-F	3134	ENSG00000204642	0.00148317	-0.201969	1.1739e-12	-0.433689	0.000309279	-0.228579
QARS	5859	ENSG00000172053	0.00148465	0.201951	0.575254	0.0359706	0.746175	-0.0207836
PKIB	5570	ENSG00000135549	0.00148853	0.201904	0.544028	-0.0389472	0.417464	-0.052033
RASA3	22821	ENSG00000185989	0.00148889	-0.201899	1.38661e-08	-0.352653	8.618e-07	-0.308267
BTN3A2	11118	ENSG00000186470	0.00149763	-0.201794	4.98901e-06	-0.286973	0.097482	-0.106117
MYB	4602	ENSG00000118513	0.00150182	0.201743	0.161246	0.089778	0.00128297	0.20457
IMPDH1P8	131961	ENSG00000224728	0.00150313	0.201727	0.082066	0.111313	0.102893	0.104449
NFS1	9054	ENSG00000244005	0.0015069	0.201682	4.18608e-07	0.316557	0.00384722	0.184024
SMARCD2	6603	ENSG00000108604	0.00151114	0.201631	0.000116407	0.243719	0.000136822	0.241282
PLXNC1	10154	ENSG00000136040	0.00151778	-0.201552	4.38785e-10	-0.385119	0.00405765	-0.182974
PREP	5550	ENSG00000085377	0.00152969	0.201411	0.0648791	0.118133	0.576848	0.0358207
H3F3A	3020	ENSG00000163041	0.00153016	0.201405	0.323608	-0.0633222	0.207148	0.0808724
RPSAP7	654506	ENSG00000237032	0.00153251	0.201377	0.000450402	0.222481	0.00919209	0.166108
IGLV1-40	28825	ENSG00000211653	0.00153419	-0.201358	2.22258e-08	-0.347921	0.00136421	-0.203472
SLAMF7	57823	ENSG00000026751	0.00153695	-0.201325	2.13748e-10	-0.391452	0.000607875	-0.217496
GEM	2669	ENSG00000164949	0.00153808	-0.201312	6.15493e-10	-0.382091	0.00289992	-0.189509
SHROOM3	57619	ENSG00000138771	0.00153911	0.2013	0.621172	0.031727	0.898219	-0.00821383
TEMN3-AS1	105377573	ENSG00000251336	0.00154498	0.201231	0.940245	-0.00481374	0.629458	0.0309761
GALNT15	117248	ENSG00000131386	0.00154514	-0.201229	0.000362867	-0.226006	0.00391847	-0.183663
TDRKH	11022	ENSG00000182134	0.00154795	0.201196	0.121659	-0.0991517	0.864936	-0.0109225
BTN3A1	11119	ENSG00000026950	0.00156461	-0.201002	1.4097e-09	-0.374544	0.00452406	-0.180811
ZNF780B	163131	ENSG00000128000	0.00157133	0.200924	0.372014	-0.0572791	0.615492	0.0322441
NINJ1	4814	ENSG00000131669	0.0015921	-0.200686	0.00234189	-0.193562	0.0330196	-0.13626
MIR365A	100126355	ENSG00000199130	0.00160966	0.200487	0.435497	-0.0500456	0.163511	-0.0892972
STAB1	23166	ENSG00000010327	0.00161792	-0.200394	2.53134e-08	-0.346603	7.76544e-05	-0.24972
CLPB	81570	ENSG00000162129	0.00161865	0.200385	1.28284e-05	0.274764	0.00135888	0.203542
BTBD19	149478	ENSG00000222009	0.00162026	-0.200367	4.83925e-07	-0.314912	5.70849e-05	-0.254183
LIG3	3980	ENSG00000005156	0.00162198	0.200348	1.42013e-06	0.302381	5.41747e-05	0.254934
NLE1	54475	ENSG00000073536	0.00162272	0.20034	9.50567e-08	0.332833	0.00207041	0.195863
NDUFS6	4726	ENSG00000145494	0.00162333	0.200333	0.384729	0.0557742	0.491336	0.0441709
TSPAN11	441631	ENSG00000110900	0.00163232	-0.200233	5.51905e-06	-0.285695	6.70227e-05	-0.251866
P2RX7	5027	ENSG00000089041	0.00163529	-0.200199	3.42293e-07	-0.318824	0.00275636	-0.190479
GPR156	165829	ENSG00000175697	0.0016365	0.200186	0.608739	0.0328617	0.139556	0.0946626
RNASEK-C17orf49	100529209	ENSG00000161939	0.00163975	-0.20015	0.37651	-0.0567434	0.0658539	-0.117709
DIO2	1734	ENSG00000211448	0.00164088	-0.200137	0.000761966	-0.213666	0.000697157	-0.215181
LINC01140	339524	ENSG00000267272	0.00164263	0.200118	0.952216	0.00384811	0.693821	0.0252763
FAM117A	81558	ENSG00000121104	0.00164513	0.20009	0.528991	0.0404105	0.00207419	0.195829
DAB2IP	153090	ENSG00000136848	0.00164573	-0.200084	0.477532	-0.0455875	0.0286086	-0.139867
TMEM139	135932	ENSG00000178826	0.00164647	0.200075	0.919378	-0.00649972	0.0669918	-0.117221
SPRR2D	6703	ENSG00000163216	0.00165116	-0.200024	0.902583	0.00785984	0.462455	-0.0471604
IGSF23	147710	ENSG00000216588	0.00165245	0.200009	0.313482	-0.0646584	0.782756	-0.0177049
METTL12	751071	ENSG00000214756	0.00165578	0.199973	0.731991	0.0219899	0.232913	0.0764904
HOXC10	3226	ENSG00000180818	0.00166149	0.19991	0.558585	-0.0375496	0.328727	0.0626569
RAET1L	154064	ENSG00000155918	0.0016634	-0.199889	0.0299092	0.138757	0.767223	0.0190069
IL3RA	3563	ENSG00000185291	0.00166467	-0.199875	1.6824e-06	-0.300354	0.000542666	-0.219396
LIG1	3978	ENSG00000105486	0.00168027	0.199705	0.632706	0.0306831	0.511679	0.0421215
ADGRF4	221393	ENSG00000153294	0.00168403	-0.199664	0.0102637	-0.163717	0.00517916	-0.17809
TOX3	27324	ENSG00000103460	0.00168717	0.19963	0.05917	0.120728	0.107355	0.103125
MMACHC	25974	ENSG00000132763	0.00169134	0.199585	0.105624	0.103633	0.000578786	0.218319
RPL18	6141	ENSG00000063177	0.00169358	0.199561	0.855198	0.0117184	0.775076	0.0183476
CDKAL1	54901	ENSG00000145996	0.00169669	0.199528	0.350829	0.0598587	0.380636	0.0562552
BCLAF3	256643	ENSG00000173681	0.0017164	-0.199317	0.00579586	-0.175797	0.0408811	-0.130741
C1orf61	10485	ENSG00000125462	0.00171731	0.199307	0.362621	-0.0584112	0.21308	0.0798303
TUBA1B	10376	ENSG00000123416	0.00172335	0.199243	1.1468e-05	0.276244	0.0141171	0.15663
ACAP1	9744	ENSG00000072818	0.00172397	-0.199236	5.00444e-07	-0.31453	0.000406932	-0.224143
FAM19A5	25817	ENSG00000219438	0.00172847	-0.199189	1.93725e-06	-0.298655	0.000421629	-0.223564
KRCC1	51315	ENSG00000172086	0.00173382	-0.199132	0.357791	-0.0590006	0.85083	-0.012076
VPS51	738	ENSG00000149823	0.00174091	0.199058	0.632482	-0.0307032	0.11824	0.100067
UGT3A1	133688	ENSG00000145626	0.00174877	0.198975	0.487898	0.0445217	0.904285	0.00772184
LINC02335	107984565	ENSG00000278630	0.00175599	0.1989	0.511922	0.0420973	0.448712	-0.0486191
PFDN6	10471	ENSG00000204220	0.00176434	0.198813	0.190149	0.0839833	0.116591	0.100515
MIR22HG	84981	ENSG00000186594	0.0017652	-0.198804	0.106917	-0.103253	0.00379773	-0.184278
S100B	6285	ENSG00000160307	0.0017715	-0.198739	1.17568e-06	-0.304622	0.0051876	-0.178057
PCGF2	7703	ENSG00000277258	0.00177405	0.198712	0.0399217	0.131363	0.181817	0.0855828
AKT1S1	84335	ENSG00000204673	0.00177661	0.198686	0.637396	-0.0302609	0.85514	0.0117232
FADS2	9415	ENSG00000134824	0.00178266	0.198624	0.00146964	0.202134	0.163642	0.0892696
APOL6	80830	ENSG00000221963	0.00178912	-0.198557	6.43145e-08	-0.336969	0.0580268	-0.121272
ZNF571	51276	ENSG00000180479	0.00179281	0.19852	0.116104	-0.100649	0.425961	0.0510904
SIRPA	140885	ENSG00000198053	0.00179652	-0.198482	1.70823e-06	-0.300171	4.67592e-05	-0.257034
MEF2A	4205	ENSG00000068305	0.00179899	-0.198456	0.936271	-0.00513451	0.341969	-0.0609666
ZBTB12	221527	ENSG00000204366	0.00180673	0.198378	0.000468433	0.221834	0.0614197	0.119682
MAP10	54627	ENSG00000212916	0.00181434	0.1983	0.0492144	-0.125793	0.477495	0.0455914
HIPK4	147746	ENSG00000160396	0.00182113	0.198232	0.331019	-0.0623614	0.356973	-0.0591008
RNU5A-6P	100873871	ENSG00000206863	0.00182836	0.198159	0.243727	0.0747533	0.471559	-0.0462073
PCDHA10	56139	ENSG00000250120	0.00183115	0.198131	0.414801	-0.0523307	0.341671	-0.0610042
IGKV1-16	28938	ENSG00000240864	0.00183128	-0.19813	5.7036e-08	-0.338229	0.000152092	-0.239672
EIF4E3	317649	ENSG00000163412	0.00183858	-0.198057	9.68798e-07	-0.306899	0.00462583	-0.180366
MSL3	10943	ENSG00000005302	0.0018405	-0.198037	3.99761e-06	-0.289755	0.048694	-0.126081
CREB3L4	148327	ENSG00000143578	0.00184382	0.198004	0.829117	0.0138594	0.00682619	0.172415
ASTL	431705	ENSG00000188886	0.00184836	0.197959	0.298109	0.0667421	0.143821	0.0936588
ABHD6	57406	ENSG00000163686	0.00185709	-0.197872	0.145749	0.0932124	0.60088	-0.0335842
IGHV5-51	28388	ENSG00000211966	0.00185781	-0.197865	6.16893e-08	-0.337407	0.00035677	-0.226281
PRKG1	5592	ENSG00000185532	0.00185816	-0.197862	0.011913	-0.160437	0.249854	-0.0737929
FGL2	10875	ENSG00000127951	0.00187038	-0.197741	3.08058e-08	-0.344601	0.00464681	-0.180275
TTLL8	164714	ENSG00000138892	0.0018747	0.197699	0.414384	-0.0523774	0.792896	-0.0168589
LRRC8C	84230	ENSG00000171488	0.00187651	-0.197681	0.186022	-0.0847689	0.00574352	-0.175983
LAMP5	24141	ENSG00000125869	0.00187843	-0.197662	7.97502e-07	-0.309169	0.00514703	-0.178216
RBBP4	5928	ENSG00000162521	0.00188227	0.197625	0.886519	-0.00916414	0.811974	0.0152748
ANXA8	653145	ENSG00000265190	0.00188511	-0.197597	2.76172e-05	-0.264405	0.0323571	-0.136774
FAHD2B	151313	ENSG00000144199	0.00188749	0.197574	0.0767341	0.113294	0.0418697	0.130112
ARNTL2	56938	ENSG00000029153	0.00189038	-0.197545	0.922925	0.00621283	0.991955	-0.000647458
AGO1	26523	ENSG00000092847	0.00189403	0.19751	0.000158814	0.239011	0.0202532	0.148261
SETMAR	6419	ENSG00000170364	0.0018985	0.197466	0.333884	0.0619936	0.0432956	0.129226
C12orf10	60314	ENSG00000139637	0.0019064	0.19739	0.000482638	0.221341	0.00544408	0.177077
TP63	8626	ENSG00000073282	0.00191445	-0.197312	0.0256957	0.14252	0.10486	0.10386
SLC24A4	123041	ENSG00000140090	0.00192112	0.197248	0.492674	-0.0440348	0.760398	-0.0195813
C11orf21	29125	ENSG00000110665	0.00192123	-0.197247	8.8009e-05	-0.24788	0.00319963	-0.187617
UQCRFS1P1	100128525	ENSG00000226085	0.00193285	0.197136	0.911135	-0.00716686	0.256137	0.0728248
FAM198B	51313	ENSG00000164125	0.00193368	-0.197128	1.40056e-05	-0.273599	0.00148677	-0.201925
TXNDC11	51061	ENSG00000153066	0.00193739	-0.197092	5.04903e-05	-0.255941	0.00126907	-0.204764
PLAUR	5329	ENSG00000011422	0.00194157	-0.197053	1.05829e-08	-0.355328	1.73177e-05	-0.270761
NHLRC1	378884	ENSG00000187566	0.00195043	0.196968	0.419367	0.0518209	0.00273698	0.190614
POLK	51426	ENSG00000122008	0.00195101	-0.196963	0.00126769	-0.204783	0.138447	-0.0949274
ABCA1	19	ENSG00000165029	0.00195408	-0.196934	0.0192604	-0.14945	0.217021	-0.0791496
MAP1LC3B2	643246	ENSG00000258102	0.00195839	-0.196893	0.30181	0.0662341	0.35474	0.0593753
HES4	57801	ENSG00000188290	0.00196	-0.196878	0.000830853	-0.212181	0.00116485	-0.206285
ERAL1	26284	ENSG00000132591	0.0019607	0.196871	1.40263e-06	0.302528	1.61208e-05	0.271722
RAB31	11031	ENSG00000168461	0.00196266	-0.196853	0.000585576	-0.218124	0.00459856	-0.180484
GJB2	2706	ENSG00000165474	0.00196431	-0.196837	0.11084	-0.10212	0.366504	-0.057941
ENGASE	64772	ENSG00000167280	0.00196702	-0.196812	0.00843637	-0.167948	0.355288	-0.0593078
EEF1E1	9521	ENSG00000124802	0.00197421	0.196744	0.364031	0.0582402	0.947348	-0.00424068
TRGV9	6983	ENSG00000211695	0.00197528	0.196734	0.745559	-0.0208359	0.000622596	0.217094
IGHV3OR16-13	100287372	ENSG00000271178	0.00197614	-0.196726	1.02293e-07	-0.33205	0.0015909	-0.2007
LAMA4	3910	ENSG00000112769	0.00197629	-0.196725	2.41512e-05	-0.266248	0.00134634	-0.203708
STMN1	3925	ENSG00000117632	0.00198048	0.196686	0.176188	0.086694	0.0667647	0.117318
C3AR1	719	ENSG00000171860	0.00198813	-0.196614	1.06687e-08	-0.355249	0.000549475	-0.219188
LCP2	3937	ENSG00000043462	0.00199159	-0.196582	1.84889e-09	-0.372031	0.000316466	-0.228211
B2M	567	ENSG00000166710	0.00199824	-0.196521	6.69936e-13	-0.437908	0.00500946	-0.178764
TNFRSF4	7293	ENSG00000186827	0.0020104	-0.196408	8.36263e-06	-0.280367	0.0445766	-0.128451
PLN	5350	ENSG00000198523	0.00201656	-0.196351	1.53275e-09	-0.373771	1.0162e-05	-0.27783
LY6D	8581	ENSG00000167656	0.00202474	-0.196276	0.164509	-0.089087	0.0549796	-0.122766
TBCAP2	494541	ENSG00000235829	0.00202752	0.196251	0.052103	0.124242	0.00225923	0.194235
PPP3CC	5533	ENSG00000120910	0.00202784	-0.196248	7.70564e-05	-0.249833	0.00115187	-0.206483
TMSB4XP1	7115	ENSG00000236876	0.00203192	-0.196211	2.48513e-05	-0.265856	0.00351301	-0.185804
CMBL	134147	ENSG00000164237	0.00203193	0.196211	0.011807	0.160636	0.0464577	0.127347
TIMM10	26519	ENSG00000134809	0.00203456	0.196187	0.00211825	0.195438	0.000870654	0.211374
TRIM22	10346	ENSG00000132274	0.00204592	-0.196083	5.41999e-09	-0.361848	0.00323725	-0.187391
ZBTB43	23099	ENSG00000169155	0.00204703	-0.196073	0.865639	0.0108651	0.896209	0.00837699
ZBED2	79413	ENSG00000177494	0.00204717	-0.196072	0.0495764	-0.125595	0.0326775	-0.136524
ZNF469	84627	ENSG00000225614	0.00204725	-0.196071	1.48976e-05	-0.272777	0.00152036	-0.201521
ZNF750	79755	ENSG00000141579	0.00204902	-0.196055	0.117546	0.100255	0.917753	-0.00663121
CTNNBL1	56259	ENSG00000132792	0.00204933	0.196053	0.462398	0.0471663	0.294726	0.0672102
RN7SL640P	106479456	ENSG00000278825	0.00205912	0.195964	0.870344	0.0104811	0.813142	0.0151782
DHRS13	147015	ENSG00000167536	0.00206176	0.19594	1.41393e-05	0.273473	1.84403e-05	0.269914
SCGB1D1	10648	ENSG00000168515	0.00207168	0.195851	0.972398	-0.00222196	0.80676	-0.0157068
PAIP1	10605	ENSG00000172239	0.00207893	0.195786	0.015485	0.154522	0.0142217	0.156462
HLA-E	3133	ENSG00000204592	0.00208229	-0.195756	4.94573e-13	-0.440167	0.000499245	-0.220782
SSH1	54434	ENSG00000084112	0.00208807	-0.195705	0.608922	-0.0328449	0.143438	-0.0937481
DNTTIP1	116092	ENSG00000101457	0.0020947	0.195646	0.989176	-0.000871204	0.267739	0.0710796
HK3	3101	ENSG00000160883	0.00209624	-0.195632	2.32135e-05	-0.266789	0.000555926	-0.218993
RPS19	6223	ENSG00000105372	0.00210025	0.195597	0.343619	-0.0607589	0.343787	0.0607378
SEC31B	25956	ENSG00000075826	0.00211139	-0.195498	1.92932e-05	-0.269304	0.0186064	-0.150262
RGS1	5996	ENSG00000090104	0.00211441	-0.195472	1.0811e-08	-0.355118	0.000226114	-0.233539
CDC42SE1	56882	ENSG00000197622	0.00211485	-0.195468	0.951892	-0.00387423	0.943223	-0.00457345
ASCC1	51008	ENSG00000138303	0.00212108	0.195413	0.079144	0.112385	0.000393259	0.224701
IRF2BP1	26145	ENSG00000170604	0.00212191	0.195406	0.274347	0.0701086	0.182817	0.0853878
CASP6	839	ENSG00000138794	0.00212966	0.195338	0.348219	0.0601833	0.723084	0.0227514
RPL13A	23521	ENSG00000142541	0.00213527	0.195289	0.308	-0.0653935	0.867523	-0.0107113
IFT52	51098	ENSG00000101052	0.00213826	0.195263	0.262925	-0.0717973	0.922357	-0.00625877
DAXX	1616	ENSG00000204209	0.00213989	0.195249	0.306542	0.0655906	0.0181683	0.150821
CPSF3	51692	ENSG00000119203	0.00214326	0.195219	0.0268595	0.14143	0.00155321	0.201134
RPS18	6222	ENSG00000231500	0.00214367	0.195216	0.712917	0.0236245	0.157827	0.0905136
CTLA4	1493	ENSG00000163599	0.00214523	-0.195202	8.28146e-08	-0.3343	0.00221458	-0.194609
MXRA8	54587	ENSG00000162576	0.00214701	-0.195187	1.25578e-09	-0.375608	7.40102e-05	-0.250422
BTN3A3	10384	ENSG00000111801	0.00215175	-0.195146	6.67948e-10	-0.381355	0.00948018	-0.165442
TTLL4	9654	ENSG00000135912	0.00215326	0.195133	0.235634	0.076048	0.110007	0.102358
GRIN2B	2904	ENSG00000273079	0.00215848	0.195087	0.190924	0.0838371	0.00738548	0.170766
DPF2	5977	ENSG00000133884	0.00216523	0.195029	0.00139022	0.203133	0.000141079	0.240817
ZNF691	51058	ENSG00000164011	0.00216577	0.195025	0.310531	0.065053	0.0140498	0.156738
PSMD1	5707	ENSG00000173692	0.00217568	0.194939	0.00513496	0.178263	0.0256962	0.142519
HLA-B	3106	ENSG00000234745	0.0021773	-0.194926	1.42739e-11	-0.414151	0.00371987	-0.184685
OTUB1	55611	ENSG00000167770	0.00218819	0.194832	0.13237	0.0964086	0.00683704	0.172382
C1RL-AS1	283314	ENSG00000205885	0.00219306	-0.194791	0.00394384	-0.183535	0.0714385	-0.115374
TRGC1	6966	ENSG00000211689	0.00219373	0.194785	0.316439	-0.0642652	0.0155441	0.154434
FXYD4	53828	ENSG00000150201	0.00220328	0.194704	0.603959	0.0333007	0.45909	-0.0475153
MIR6728	102465436	ENSG00000274258	0.00220409	-0.194697	0.000635519	-0.216748	0.00038299	-0.225131
KLF9	687	ENSG00000119138	0.00221528	-0.194603	2.35925e-05	-0.266568	0.000300321	-0.229049
LPAR1	1902	ENSG00000198121	0.00221568	-0.194599	0.0590511	0.120784	0.679582	-0.0265187
SMARCC1	6599	ENSG00000173473	0.00221595	0.194597	0.000410266	0.22401	0.0569248	0.121805
ZBTB45	84878	ENSG00000119574	0.00222014	0.194562	0.144307	0.0935459	0.278252	0.0695422
PTOV1	53635	ENSG00000104960	0.00222336	0.194535	0.870387	0.0104776	0.954213	-0.00368705
KRT17P7	339258	ENSG00000205215	0.00222645	0.194509	0.992382	0.00061311	0.768767	-0.0188771
KLF1	10661	ENSG00000105610	0.00222793	0.194496	0.746007	-0.0207979	0.702973	0.0244826
RPL23A	6147	ENSG00000198242	0.00223108	0.19447	0.0441467	0.128709	0.00223638	0.194426
IVL	3713	ENSG00000163207	0.00223124	-0.194469	0.433729	-0.0502382	0.0519785	-0.124307
SNX20	124460	ENSG00000167208	0.00223157	-0.194466	1.5e-08	-0.35187	0.00166357	-0.199887
FCGR1CP	100132417	ENSG00000265531	0.00223166	-0.194465	3.21812e-07	-0.319515	0.00367081	-0.184945
TNFSF13B	10673	ENSG00000102524	0.00223843	-0.194408	1.45562e-08	-0.352169	0.00345718	-0.186116
SMCO2	341346	ENSG00000165935	0.00223882	-0.194405	0.00714872	-0.17145	0.0848942	-0.110304
USP26	83844	ENSG00000134588	0.00224449	0.194358	0.0244155	0.143768	0.346327	-0.0604195
ZEB1	6935	ENSG00000148516	0.00226348	-0.1942	0.000119596	-0.243313	0.0630248	-0.118955
RN7SKP21	106480839	ENSG00000252312	0.00226408	0.194195	0.918388	0.0065798	0.982767	-0.00138708
ABCA9	10350	ENSG00000154258	0.00228129	-0.194053	1.72445e-06	-0.300057	0.00198779	-0.196618
DSN1	79980	ENSG00000149636	0.00228196	0.194048	0.000198594	0.235564	0.0128316	0.158781
GABRB1	2560	ENSG00000163288	0.00229046	0.193978	0.292139	0.0675705	0.517349	0.0415579
EMP1	2012	ENSG00000134531	0.00229203	-0.193965	0.709172	0.0239471	0.379171	-0.0564282
ZNF569	148266	ENSG00000196437	0.0022927	0.19396	0.424298	-0.051274	0.0616241	0.119588
PXK	54899	ENSG00000168297	0.00231886	-0.193747	0.0732145	-0.114663	0.0997661	-0.105404
PTPN22	26191	ENSG00000134242	0.00232387	-0.193707	5.6164e-09	-0.361505	0.000419669	-0.22364
NPPB	4879	ENSG00000120937	0.00233053	0.193653	0.981468	-0.00149164	0.0557791	0.122368
WHAMMP2	440253	ENSG00000248334	0.00233335	-0.19363	0.0152548	-0.154865	0.201046	-0.081967
RASSF4	83937	ENSG00000107551	0.00233683	-0.193602	4.47267e-08	-0.340761	0.00280067	-0.190175
DSG3	1830	ENSG00000134757	0.00233776	-0.193595	0.20196	0.0818015	0.312793	0.0647503
IQCC	55721	ENSG00000160051	0.00233797	0.193593	0.0158159	0.154036	0.0952466	0.106828
MATK	4145	ENSG00000007264	0.00233972	-0.193579	0.000836041	-0.212074	0.00232623	-0.193688
SYNGR4	23546	ENSG00000105467	0.00234165	0.193564	0.615624	0.0322321	0.962159	0.00304671
ERAP2	64167	ENSG00000164308	0.00234454	-0.19354	0.0295548	-0.139055	0.00183719	-0.198071
IFT122	55764	ENSG00000163913	0.00234864	0.193508	0.284076	-0.0687074	0.767968	-0.0189442
PDPN	10630	ENSG00000162493	0.00234973	-0.193499	0.0446557	-0.128404	0.037403	-0.13306
CLK1	1195	ENSG00000013441	0.00235133	-0.193486	5.73324e-05	-0.254121	0.00999358	-0.164298
NDUFA3	4696	ENSG00000170906	0.00235254	0.193476	0.759704	-0.0196399	0.809987	0.0154393
HNRNPD	3184	ENSG00000138668	0.00235458	0.19346	2.34753e-05	0.266636	0.0154778	0.154532
RNA5SP197	100873459	ENSG00000200227	0.00236012	0.193416	0.974584	-0.00204592	0.0429247	0.129454
ZWINT	11130	ENSG00000122952	0.00236216	0.1934	0.00562643	0.176405	0.00545346	0.177041
MRPL14	64928	ENSG00000180992	0.00236419	0.193384	2.3855e-05	0.266416	0.0199595	0.148607
MYO16-AS2	100874067	ENSG00000229938	0.0023723	0.193319	0.476767	0.0456667	0.448328	0.0486601
ZFP36L1	677	ENSG00000185650	0.00237459	-0.193301	0.144382	-0.0935284	0.0984138	-0.105825
DDOST	1650	ENSG00000244038	0.00237845	0.193271	0.257966	-0.0725461	0.312361	-0.064808
DNAJC14	85406	ENSG00000135392	0.00238095	0.193251	0.00133654	0.203839	0.00164125	0.200133
HCG17	414778	ENSG00000270604	0.00238779	0.193197	0.723404	0.0227239	0.959889	-0.0032296
TM7SF2	7108	ENSG00000149809	0.00239238	0.193161	0.00117578	0.206119	0.0841658	0.110562
NUPL2	11097	ENSG00000136243	0.00239963	-0.193104	0.820901	0.0145368	0.795563	-0.0166368
GPX1P1	441481	ENSG00000197582	0.00240126	-0.193091	0.00923012	-0.166019	0.00289491	-0.189542
ZNF546	339327	ENSG00000187187	0.00240191	0.193086	0.133672	-0.0960868	0.165638	0.0888502
SCNN1D	6339	ENSG00000162572	0.00240954	-0.193026	0.00874258	-0.167185	0.00749604	-0.170453
RPL5P12	100270833	ENSG00000242697	0.0024107	0.193017	0.745	-0.0208833	0.617993	-0.0320161
UNG	7374	ENSG00000076248	0.0024283	0.19288	9.85193e-06	0.278235	0.000496186	0.220883
SLC9A9	285195	ENSG00000181804	0.00243649	-0.192817	0.526865	-0.0406191	0.189466	-0.0841123
CARMN	728264	ENSG00000249669	0.00244292	-0.192767	0.000155135	-0.239369	0.00181636	-0.19828
CIAPIN1P	728599	ENSG00000263846	0.00245705	0.192658	0.91205	0.00709276	0.684609	0.026079
ATP5E	514	ENSG00000124172	0.0024717	0.192546	0.340076	-0.0612056	0.193952	-0.0832702
ATXN7L3B	552889	ENSG00000253719	0.00247399	0.192529	0.00464037	0.180303	0.0485404	0.126166
IGHV3-23	28442	ENSG00000211949	0.00247593	-0.192514	1.20076e-08	-0.354081	0.000183739	-0.236769
PITPNA-AS1	100306951	ENSG00000236618	0.00248413	0.192452	8.87061e-15	0.468621	0.0108495	0.162502
KCTD11	147040	ENSG00000213859	0.00248445	-0.192449	0.415847	0.0522136	0.114613	-0.10106
CUL4A	8451	ENSG00000139842	0.00248555	0.192441	0.779051	0.0180147	0.550087	-0.0383633
ZBP1	81030	ENSG00000124256	0.00248876	-0.192416	2.1078e-09	-0.370809	0.000609838	-0.217442
LAT2	7462	ENSG00000086730	0.00249041	-0.192404	8.22907e-10	-0.379468	4.06429e-05	-0.259018
VAMP4	8674	ENSG00000117533	0.00249122	-0.192398	0.0786899	-0.112555	0.957708	0.00340535
IGHA2	3494	ENSG00000211890	0.00249392	-0.192377	2.24339e-07	-0.323522	0.000181794	-0.236933
PPIH	10465	ENSG00000171960	0.00250047	0.192328	0.195704	0.0829451	0.0643251	0.118377
ADAMTS10	81794	ENSG00000142303	0.0025068	-0.19228	1.6043e-08	-0.351199	6.4517e-06	-0.283706
TM4SF1	4071	ENSG00000169908	0.00251152	-0.192244	0.600724	-0.0335986	0.196822	-0.0827388
CTSK	1513	ENSG00000143387	0.00251206	-0.19224	7.10545e-08	-0.33592	0.000827566	-0.212249
ACVR2B	93	ENSG00000114739	0.00251623	0.192209	0.00495382	0.178989	0.0336345	0.13579
IGKV3-15	28913	ENSG00000244437	0.00251939	-0.192185	4.12976e-10	-0.385658	0.000802178	-0.212785
EBF4	57593	ENSG00000088881	0.00252627	-0.192134	0.556547	-0.0377441	0.0335909	-0.135823
TEX37	200523	ENSG00000172073	0.00252959	0.192109	0.988646	-0.000913796	0.446756	0.0488287
MCCD1	401250	ENSG00000204511	0.00253118	0.192097	0.891667	-0.00874573	0.885822	0.00922081
MRPL11	65003	ENSG00000174547	0.00253389	0.192077	0.0143487	0.156261	0.000199194	0.235517
RNA5SP404	100873656	ENSG00000252927	0.00253596	0.192061	0.992262	0.000622825	0.733638	0.0218495
ROMO1	140823	ENSG00000125995	0.00253791	0.192047	0.000605524	0.217562	0.114303	0.101146
SYCE2	256126	ENSG00000161860	0.0025452	0.191993	0.00923874	0.165999	0.0054544	0.177038
BNIP3P37	106480285	ENSG00000270479	0.0025561	0.191912	0.976187	0.00191679	0.828526	0.0139081
PLXDC1	57125	ENSG00000161381	0.00256349	-0.191857	1.73237e-06	-0.300002	0.00345677	-0.186118
PRICKLE2	166336	ENSG00000163637	0.00256601	-0.191838	0.000880003	-0.211189	0.000362883	-0.226006
PILRA	29992	ENSG00000085514	0.00256893	-0.191817	1.294e-07	-0.329524	0.000649865	-0.216371
MRPL21	219927	ENSG00000197345	0.00257265	0.191789	0.000545135	0.21932	0.0940426	0.107216
ST13P15	100422603	ENSG00000243759	0.00257656	0.191761	0.431493	0.0504826	0.0128637	0.158725
FAM114A1	92689	ENSG00000197712	0.00258359	-0.191709	0.0293204	-0.139254	0.000725755	-0.214497
SETX	23064	ENSG00000107290	0.00258368	-0.191708	0.371392	0.0573534	0.512283	0.0420613
SLC11A1	6556	ENSG00000018280	0.00258451	-0.191702	4.87419e-05	-0.256444	2.95583e-06	-0.293501
VAPB	9217	ENSG00000124164	0.00258465	0.191701	0.0543848	0.123066	0.927443	-0.00584759
POSTN	10631	ENSG00000133110	0.00258874	-0.191671	2.87637e-06	-0.293836	0.00218392	-0.194869
NUDT3	11165	ENSG00000272325	0.00258904	0.191669	0.000118212	0.243488	0.000114103	0.244019
ARHGAP27P1-BPTFP1-KPNA2P3	109286553	ENSG00000215769	0.00258979	-0.191664	0.0472666	-0.126883	0.167538	-0.0884546
TOMM40	10452	ENSG00000130204	0.00259311	0.191639	0.00179773	0.198469	0.283983	0.0687207
RBM42	79171	ENSG00000126254	0.00261988	0.191445	0.620954	-0.0317467	0.0992077	0.105577
COL19A1	1310	ENSG00000082293	0.0026223	0.191427	0.036568	0.133644	4.53859e-05	0.257458
IGLV6-57	28778	ENSG00000211640	0.0026273	-0.191391	2.13664e-08	-0.34832	0.000387978	-0.224921
BTK	695	ENSG00000010671	0.00262865	-0.191381	1.65476e-09	-0.373061	0.000178974	-0.237174
FCGR2A	2212	ENSG00000143226	0.00263692	-0.191322	6.81375e-09	-0.359635	1.72135e-05	-0.270842
HNRNPUL2	221092	ENSG00000214753	0.00265627	0.191183	0.491625	-0.0441415	0.612465	0.0325206
CYBB	1536	ENSG00000165168	0.00265707	-0.191177	1.18294e-07	-0.330491	0.00142491	-0.202691
RNF220	55182	ENSG00000187147	0.00266035	0.191154	0.113252	0.101439	0.318331	0.064015
HSPE1P5	100506000	ENSG00000261395	0.00266407	-0.191127	0.00502489	-0.178702	0.0261972	-0.142045
CMPK2	129607	ENSG00000134326	0.00267117	-0.191077	0.000147064	-0.240185	0.432763	-0.0503438
ZACN	353174	ENSG00000186919	0.00267829	0.191026	0.909834	-0.00727227	0.845184	0.0125388
MIR6753	102465451	ENSG00000275022	0.00268439	-0.190983	0.00301285	-0.188776	0.00710943	-0.171565
GATAD1	57798	ENSG00000157259	0.00269788	-0.190887	0.728962	-0.0222485	0.0902325	-0.108472
DDC	1644	ENSG00000132437	0.00270642	0.190827	0.000248446	0.232059	0.440489	0.0495039
ZNF441	126068	ENSG00000197044	0.00270728	-0.190821	0.000134723	-0.241516	0.0497849	-0.125481
ZNF239	8187	ENSG00000196793	0.00271053	0.190798	0.289846	-0.0678916	0.326557	-0.0629381
CALD1	800	ENSG00000122786	0.0027152	-0.190766	5.39708e-09	-0.361889	1.58314e-05	-0.271964
GPATCH3	63906	ENSG00000198746	0.00271831	0.190744	0.358474	0.0589169	0.486347	0.0446805
RTL10	79680	ENSG00000215012	0.002724	0.190704	0.125489	0.09815	0.000798163	0.212871
ZNF780A	284323	ENSG00000197782	0.00273265	0.190644	0.0691787	-0.1163	0.776535	-0.0182254
P2RY13	53829	ENSG00000181631	0.00273452	-0.190631	1.36461e-07	-0.32895	0.0151238	-0.155062
RN7SKP81	106480858	ENSG00000202473	0.00273656	0.190616	0.0035549	0.185572	0.411322	0.0527213
GNA15	2769	ENSG00000060558	0.00273811	-0.190606	0.0512426	-0.124697	0.399237	-0.0540935
ADRM1	11047	ENSG00000130706	0.00273926	0.190598	0.44075	0.0494756	0.780031	-0.0179327
MIR597	693182	ENSG00000207701	0.00274323	0.19057	0.993493	0.000523712	0.842896	-0.0127265
TSPAN17	26262	ENSG00000048140	0.00274866	-0.190532	0.00642945	-0.173659	0.0216977	-0.146618
LYNX1	66004	ENSG00000180155	0.00275548	-0.190485	0.161976	-0.0896225	0.0144755	-0.15606
ZFP36L2	678	ENSG00000152518	0.00275578	-0.190483	5.1372e-08	-0.339321	0.00578896	-0.175822
CHCHD2P6	645317	ENSG00000235084	0.00275687	0.190476	0.41902	0.0518595	0.937094	-0.00506805
HCG24	414768	ENSG00000230313	0.002759	0.190461	0.346524	-0.0603948	0.925815	0.00597919
ATP8B5P	158381	ENSG00000179766	0.00278295	0.190296	0.376569	-0.0567364	0.672686	-0.0271241
FOXF1	2294	ENSG00000103241	0.00278715	-0.190267	0.000466451	-0.221904	0.00654098	-0.173303
RFTN2	130132	ENSG00000162944	0.0027883	-0.190259	0.000951631	-0.209831	0.0120131	-0.160252
ACTA2	59	ENSG00000107796	0.00278868	-0.190257	6.84951e-08	-0.336307	6.19143e-05	-0.253013
ATP5F1P3	644333	ENSG00000214003	0.00279296	0.190228	0.748034	0.0206261	0.429632	-0.0506866
KRT83	3889	ENSG00000170523	0.00279961	0.190182	0.943888	-0.0045198	0.353644	0.0595104
IGLJ2	28832	ENSG00000211676	0.00281076	-0.190106	4.72472e-09	-0.363168	0.00105752	-0.207988
ACSS2	55902	ENSG00000131069	0.00282297	0.190024	9.53111e-06	0.278667	0.0572831	0.12163
LIMS2	55679	ENSG00000072163	0.00282376	-0.190018	0.000378579	-0.225319	0.000174472	-0.237567
ARHGAP30	257106	ENSG00000186517	0.00282559	-0.190006	1.02502e-08	-0.355643	0.00231951	-0.193742
EXOC3-AS1	116349	ENSG00000221990	0.00282975	0.189978	0.345936	0.0604683	0.223327	0.0780784
IGFL2	147920	ENSG00000204866	0.0028359	-0.189936	6.26657e-07	-0.311956	6.54687e-06	-0.283518
CCR8	1237	ENSG00000179934	0.00285628	-0.189799	7.91672e-06	-0.281076	0.0630485	-0.118944
TIMP2	7077	ENSG00000035862	0.00286472	-0.189743	5.85931e-08	-0.337947	5.69356e-05	-0.254221
CALR3	125972	ENSG00000269058	0.0028658	0.189736	0.300114	0.0664663	0.00877027	0.167117
TMPOP2	100533619	ENSG00000262904	0.00286711	0.189727	0.479347	-0.0454	0.683881	0.0261426
KCNK15-AS1	106144538	ENSG00000244558	0.00286823	0.189719	0.739823	0.021323	0.232591	0.0765428
CCL17	6361	ENSG00000102970	0.00287185	-0.189695	0.000264766	-0.231053	0.0159862	-0.15379
SLC17A5	26503	ENSG00000119899	0.00287439	-0.189678	0.114963	-0.100963	0.00257892	-0.191743
CCL13	6357	ENSG00000181374	0.00288276	-0.189623	0.000186588	-0.236531	0.000311714	-0.228453
BTG3-AS1	110806272	ENSG00000280594	0.00288376	-0.189616	0.823008	0.014363	0.386382	-0.0555808
PARK7	11315	ENSG00000116288	0.00288724	0.189593	0.553343	-0.0380508	0.576741	0.0358308
TMEM87B	84910	ENSG00000153214	0.00288763	-0.18959	0.668909	-0.0274566	0.231035	-0.0767977
GPANK1	7918	ENSG00000204438	0.00289727	0.189527	0.17422	0.0870888	0.0439621	0.128821
CLK4	57396	ENSG00000113240	0.00289926	-0.189514	5.97358e-10	-0.38236	0.00137834	-0.203287
GPR65	8477	ENSG00000140030	0.00290328	-0.189487	5.19814e-08	-0.339198	0.00221704	-0.194588
GCM1	8521	ENSG00000137270	0.00290759	0.189459	0.000323208	0.227872	0.70721	0.0241164
RPL37	6167	ENSG00000145592	0.0029077	0.189458	0.3371	0.0615832	0.0616587	0.119572
IGHV3-30	28439	ENSG00000270550	0.00291465	-0.189412	6.64372e-07	-0.311283	0.00137095	-0.203384
ARF4-AS1	106144532	ENSG00000272146	0.00291785	0.189391	0.956315	0.00351766	0.906484	-0.00754364
SMIM2	79024	ENSG00000139656	0.00291923	0.189382	0.739301	0.0213673	0.312088	0.0648444
SEMA4G	57715	ENSG00000095539	0.00292828	0.189323	0.693472	0.0253066	0.373997	0.0570423
XRCC6	2547	ENSG00000196419	0.0029352	0.189278	3.75315e-06	0.290543	5.77566e-08	0.338097
IGHJ3	28479	ENSG00000242887	0.00293854	-0.189256	4.92016e-09	-0.362779	5.38039e-05	-0.255033
AHR	196	ENSG00000106546	0.00294256	-0.18923	0.284022	-0.0687151	0.153876	-0.0913787
PTGS1	5742	ENSG00000095303	0.00294404	-0.18922	9.68382e-07	-0.306904	0.00555891	-0.176651
LINC00861	100130231	ENSG00000245164	0.00294435	-0.189218	5.71699e-05	-0.254162	0.00739417	-0.170741
CAST	831	ENSG00000153113	0.00296916	-0.189057	0.00694836	-0.172045	0.00189417	-0.197508
PDCD6	10016	ENSG00000249915	0.00298701	0.188942	0.142628	-0.0939372	0.459429	0.0474795
RNA5SP38	100873370	ENSG00000222682	0.00299996	0.188859	0.0114017	0.161409	0.180796	0.0857824
PDLIM3	27295	ENSG00000154553	0.00300022	-0.188857	2.70356e-06	-0.294598	0.00481668	-0.179554
DGKA	1606	ENSG00000065357	0.00302084	-0.188725	0.354511	0.0594035	0.700127	0.024729
WHAMMP3	339005	ENSG00000276141	0.00303554	-0.188632	0.623816	-0.0314869	0.865054	-0.0109128
OR1G1	8390	ENSG00000183024	0.00304438	0.188576	0.755316	0.0200101	0.0217609	0.146548
WDFY4	57705	ENSG00000128815	0.00304729	-0.188558	9.15835e-06	-0.279187	0.00387305	-0.183892
BICD2	23299	ENSG00000185963	0.00304851	-0.18855	0.00764398	0.170041	0.74881	0.0205604
LINC00471	151477	ENSG00000181798	0.00305666	0.188499	0.319204	0.0638999	0.0292471	0.139317
TAC4	255061	ENSG00000176358	0.00305798	0.18849	0.747729	-0.020652	0.695891	0.0250963
ZC3H4	23211	ENSG00000130749	0.00307289	0.188397	0.0445655	0.128458	0.023219	0.144987
KAT5	10524	ENSG00000172977	0.0030783	0.188363	0.048105	0.12641	0.10401	0.104113
IGKV3-7	28915	ENSG00000243063	0.00307875	-0.18836	1.37068e-09	-0.374802	0.000163753	-0.238542
CYGB	114757	ENSG00000161544	0.00309714	-0.188245	0.000210883	-0.234629	0.034102	-0.135437
EVI2A	2123	ENSG00000126860	0.00309809	-0.18824	4.40829e-12	-0.423497	0.000438205	-0.222932
LAMP1	3916	ENSG00000185896	0.00309869	0.188236	0.632294	-0.0307202	0.0408992	-0.130729
NBDY	550643	ENSG00000204272	0.00310876	-0.188173	0.257377	-0.0726359	0.683096	-0.0262112
UROD	7389	ENSG00000126088	0.0031208	0.188099	0.0577641	-0.121398	0.506473	0.0426419
SCARF2	91179	ENSG00000244486	0.00313262	-0.188026	1.42531e-06	-0.302337	0.00126086	-0.204879
THEMIS2	9473	ENSG00000130775	0.00314143	-0.187972	3.71565e-12	-0.424833	4.85849e-06	-0.287307
DDX60	55601	ENSG00000137628	0.00314624	-0.187942	0.00234212	-0.19356	0.283644	-0.068769
IGHV1-24	28467	ENSG00000211950	0.0031483	-0.18793	4.68147e-10	-0.384542	0.000899916	-0.210802
BSCL2	26580	ENSG00000168000	0.00315288	0.187902	0.700261	-0.0247174	0.267467	0.0711199
HAS1	3036	ENSG00000105509	0.00315936	0.187862	0.280988	-0.0691486	0.667759	-0.027558
ELMOD3	84173	ENSG00000115459	0.0031635	-0.187837	0.00382163	-0.184155	0.367731	-0.0577931
ACTBP9	69	ENSG00000266920	0.0031699	-0.187798	0.00148548	-0.201941	0.0010584	-0.207973
DERL3	91319	ENSG00000099958	0.00317354	-0.187775	1.63617e-11	-0.413046	6.83661e-05	-0.251577
ZNF573	126231	ENSG00000189144	0.00317861	0.187745	0.482278	-0.045098	0.271678	0.0704988
CLPSL2	389383	ENSG00000196748	0.00317896	0.187742	0.275397	0.0699558	0.872473	-0.0103075
HTRA3	94031	ENSG00000170801	0.00318148	-0.187727	4.72089e-08	-0.3402	0.000538156	-0.219535
CLCA1	1179	ENSG00000016490	0.00318727	0.187692	0.998846	-9.2857e-05	0.976059	-0.0019271
PCDHA9	9752	ENSG00000204961	0.00319004	0.187675	0.578145	-0.0356989	0.828039	-0.0139481
BNIP3P27	100421708	ENSG00000268438	0.00319584	0.18764	0.951981	-0.00386705	0.410396	0.0528256
LRP5	4041	ENSG00000162337	0.00320653	0.187576	8.68645e-05	0.248073	0.00047501	0.221604
KCNK16	83795	ENSG00000095981	0.00321295	0.187537	0.676254	-0.0268106	0.55887	-0.0375224
NABP2	79035	ENSG00000139579	0.0032138	0.187532	0.000608186	0.217488	0.0253676	0.142835
LINC00520	645687	ENSG00000258791	0.00321629	-0.187517	0.985666	-0.00115369	0.338874	-0.0613578
IGKC	3514	ENSG00000211592	0.00322589	-0.187459	1.15907e-09	-0.376344	0.000112167	-0.244276
PAAF1	80227	ENSG00000175575	0.00322929	0.187439	0.0192593	0.149451	0.00149797	0.201789
NAV2-AS2	100874014	ENSG00000254453	0.00323341	0.187414	0.742119	-0.0211278	0.416041	-0.0521919
APOBEC3A	200315	ENSG00000128383	0.00324151	-0.187366	0.155424	-0.0910377	0.569326	-0.0365296
OSER1-AS1	100505783	ENSG00000223891	0.00324302	0.187357	0.293934	-0.0673202	0.370063	0.0575127
CFAP69	79846	ENSG00000105792	0.00324475	-0.187346	0.000296335	-0.229262	0.00762674	-0.170089
OGT	8473	ENSG00000147162	0.00324776	-0.187329	0.0011768	-0.206104	0.0133181	-0.157945
IGSF6	10261	ENSG00000140749	0.00324874	-0.187323	4.68368e-08	-0.340282	0.00632807	-0.173989
XKR5	389610	ENSG00000275591	0.00325969	0.187258	0.251885	0.0734782	0.311547	0.0649169
NOC2LP1	643276	ENSG00000213225	0.00326616	0.187219	0.0154208	0.154617	0.125592	0.0981235
MRGBP	55257	ENSG00000101189	0.00326702	0.187214	0.0171004	0.152232	0.979767	-0.00162861
NBPF13P	644861	ENSG00000227242	0.0032727	0.18718	0.0532628	-0.123639	0.202981	-0.0816172
PARP9	83666	ENSG00000138496	0.00328526	-0.187106	0.000161099	-0.238792	0.653545	-0.0288169
CLEC4A	50856	ENSG00000111729	0.00329412	-0.187054	8.28883e-11	-0.399594	0.000365427	-0.225892
COL10A1	1300	ENSG00000123500	0.00329954	-0.187022	3.78712e-07	-0.317687	0.0016151	-0.200425
IGLC2	3538	ENSG00000211677	0.00330484	-0.186991	1.56131e-08	-0.35147	0.000152948	-0.239586
CDK9	1025	ENSG00000136807	0.00330994	-0.186961	0.805307	-0.0158273	0.905925	-0.00758894
TFB2M	64216	ENSG00000162851	0.0033211	0.186896	0.00207009	0.195865	9.10354e-05	0.247381
HUNK	30811	ENSG00000142149	0.00332318	0.186884	0.475377	0.0458106	0.104943	0.103835
RPSAP14	3924	ENSG00000233984	0.00332359	0.186881	0.408992	-0.0529839	0.65692	0.028517
XAGE2	9502	ENSG00000155622	0.0033242	0.186878	0.38015	-0.0563126	0.675305	-0.0268938
TOE1	114034	ENSG00000132773	0.00332691	0.186862	0.0149127	0.155383	0.0316513	0.137332
RNVU1-8	101447996	ENSG00000201142	0.00333506	0.186815	0.932699	0.00542302	0.733672	-0.0218466
LINC00508	104472718	ENSG00000256971	0.00334907	0.186733	0.105988	0.103526	0.0124252	0.1595
MS4A7	58475	ENSG00000166927	0.00335066	-0.186724	2.25741e-07	-0.323453	0.000787057	-0.213111
TAC3	6866	ENSG00000166863	0.00335078	0.186723	0.00877072	0.167116	0.14431	0.093545
LILRA6	79168	ENSG00000244482	0.00335137	-0.18672	9.55025e-07	-0.307067	0.000878502	-0.211219
UBE2SP1	246719	ENSG00000233966	0.0033526	0.186713	0.211247	0.08015	0.348023	0.0602076
AKAP11	11215	ENSG00000023516	0.00335473	-0.1867	0.00167106	-0.199805	0.0478865	-0.126532
CLTB	1212	ENSG00000175416	0.00335561	-0.186695	0.0234773	-0.14472	0.0664535	-0.117451
PTGES3P1	284672	ENSG00000234518	0.00336316	-0.186652	0.0285068	-0.139956	0.153821	-0.091391
TNFAIP3	7128	ENSG00000118503	0.00337264	-0.186597	9.47997e-07	-0.307153	0.162464	-0.0895189
GABBR1	2550	ENSG00000204681	0.00338329	-0.186536	0.0603544	-0.120173	0.215441	-0.0794215
ENO1-AS1	100505975	ENSG00000230679	0.00338744	0.186512	0.22124	0.0784305	0.239171	0.0754784
SECTM1	6398	ENSG00000141574	0.00338765	-0.186511	0.00370111	-0.184784	0.123316	-0.0987152
NPFFR2	10886	ENSG00000056291	0.00339433	0.186473	0.0952519	0.106826	0.454401	0.0480122
IL17RB	55540	ENSG00000056736	0.00339434	0.186472	0.107199	-0.10317	0.938491	0.00495527
IL16	3603	ENSG00000172349	0.00340505	-0.186411	4.17764e-10	-0.385556	0.000670619	-0.215839
CDC25C	995	ENSG00000158402	0.00341188	0.186372	0.0106067	0.162999	0.206947	0.0809081
RNU6-371P	106479731	ENSG00000201153	0.00342192	0.186315	0.58671	0.0348978	0.128832	0.097295
UMOD	7369	ENSG00000169344	0.00342326	0.186308	0.993024	0.000561417	0.185926	0.0847873
RPS6KA3	6197	ENSG00000177189	0.00342365	-0.186305	0.885063	-0.0092825	0.941956	0.00467565
TEX45	374877	ENSG00000198723	0.00342404	0.186303	0.891612	0.00875026	0.504408	0.0428491
KAT2B	8850	ENSG00000114166	0.00343571	-0.186237	2.40279e-06	-0.29604	0.00173489	-0.199121
EIF3D	8664	ENSG00000100353	0.00343656	0.186232	0.0162243	0.153449	6.62915e-05	0.252025
SMURF1	57154	ENSG00000198742	0.00343787	-0.186225	0.0619309	0.119448	0.793211	0.0168326
C8orf82	414919	ENSG00000213563	0.00343902	0.186218	3.95414e-06	0.289892	0.0098417	0.164631
CMIP	80790	ENSG00000153815	0.00344341	-0.186193	0.0660499	-0.117624	0.0370179	-0.133328
IGHV3-25	28441	ENSG00000253441	0.00344653	-0.186176	6.22411e-07	-0.312034	0.00784907	-0.169481
TLR8	51311	ENSG00000101916	0.00344814	-0.186167	1.9365e-05	-0.269253	0.0085035	-0.167778
AHNAK2	113146	ENSG00000185567	0.0034486	-0.186164	0.824294	-0.0142568	0.0562579	-0.122131
KIRREL3-AS1	100874250	ENSG00000257271	0.00345705	0.186116	0.796296	-0.0165758	0.000770129	0.213484
RNU1-74P	106480171	ENSG00000206835	0.0034582	0.18611	0.538194	0.0395125	0.634172	0.0305509
CSTA	1475	ENSG00000121552	0.00345827	-0.18611	0.862145	0.0111504	0.270603	0.0706568
PERM1	84808	ENSG00000187642	0.0034677	-0.186057	0.0161465	-0.15356	0.00531905	-0.177549
TUBA3C	7278	ENSG00000198033	0.00347332	0.186025	0.12841	0.0974018	0.772967	0.0185245
HERPUD2	64224	ENSG00000122557	0.00347559	-0.186012	0.924081	-0.00611941	0.0871516	-0.109518
IGKV1OR9-1	103352540	ENSG00000204780	0.00348123	-0.185981	3.42134e-05	-0.261433	0.00127116	-0.204734
LMOD1	25802	ENSG00000163431	0.00349202	-0.18592	3.86194e-09	-0.365096	4.20695e-05	-0.258531
BAIAP2	10458	ENSG00000175866	0.00349977	-0.185877	0.0778105	0.112885	0.968408	0.00254331
ECM1	1893	ENSG00000143369	0.00350454	-0.185851	0.554014	-0.0379865	0.0817081	-0.111443
GALR1	2587	ENSG00000166573	0.00351166	0.185811	0.517728	-0.0415204	0.706343	-0.0241913
DAB1	1600	ENSG00000173406	0.0035118	0.18581	0.895898	-0.00840216	0.0697923	0.116046
SPHK2	56848	ENSG00000063176	0.0035168	0.185783	0.831588	0.0136559	0.728809	0.0222616
KIAA1551	55196	ENSG00000174718	0.00351687	-0.185782	0.0946098	-0.107033	0.422885	-0.0514303
JCHAIN	3512	ENSG00000132465	0.00351945	-0.185768	1.44992e-07	-0.328294	0.000366964	-0.225824
LAX1	54900	ENSG00000122188	0.00352516	-0.185736	4.24559e-08	-0.341301	0.00455779	-0.180662
SIGLEC9	27180	ENSG00000129450	0.00352578	-0.185733	1.58696e-07	-0.327313	0.000440968	-0.222828
CDH11	1009	ENSG00000140937	0.00352951	-0.185712	0.000396365	-0.224572	0.00156234	-0.201028
IDI2	91734	ENSG00000148377	0.00353129	0.185702	0.0215056	0.146831	0.0110068	0.162186
ZCCHC24	219654	ENSG00000165424	0.00353536	-0.18568	1.43581e-08	-0.352306	5.73605e-06	-0.285205
IL10RA	3587	ENSG00000110324	0.00354061	-0.185651	6.67258e-10	-0.381364	0.000143275	-0.240582
GVINP1	387751	ENSG00000254838	0.00354213	-0.185643	3.73472e-06	-0.290604	0.00574714	-0.17597
SULF2	55959	ENSG00000196562	0.00354535	-0.185625	1.99787e-05	-0.268831	0.00410191	-0.182759
KCNMB4	27345	ENSG00000135643	0.00355021	0.185598	0.552544	-0.0381274	0.843386	-0.0126863
PRRT3-AS1	100874032	ENSG00000230082	0.00355142	0.185591	0.0644296	0.118331	0.182914	0.0853691
RAD1	5810	ENSG00000113456	0.00355532	0.18557	0.136812	0.0953209	0.0297048	0.138928
FANCF	2188	ENSG00000183161	0.0035798	0.185436	0.541569	-0.0391852	0.747675	0.0206565
ZNF428	126299	ENSG00000131116	0.00359156	0.185372	0.402896	-0.0536754	0.618306	-0.0319876
NRG3	10718	ENSG00000185737	0.00360049	0.185323	0.92614	0.00595291	0.0833604	0.110848
OLFM3	118427	ENSG00000118733	0.00360372	0.185306	0.368987	0.057642	0.187751	0.0844382
HMGB3P13	100289158	ENSG00000214288	0.003611	0.185266	0.820736	-0.0145505	0.710111	-0.0238662
DCSTAMP	81501	ENSG00000164935	0.00361996	-0.185218	0.00767627	-0.169952	0.0135799	-0.157507
TCIRG1	10312	ENSG00000110719	0.00362138	-0.18521	3.99559e-10	-0.385951	1.43014e-05	-0.273321
LIMS1	3987	ENSG00000169756	0.00364638	-0.185076	0.0124592	-0.159439	0.00999236	-0.164301
CTGF	1490	ENSG00000118523	0.00365439	-0.185033	6.0707e-08	-0.337575	9.93724e-05	-0.246082
NSUN2	54888	ENSG00000037474	0.00366884	0.184956	0.510963	0.0421929	0.163861	0.0892234
SYCP2L	221711	ENSG00000153157	0.00368243	0.184883	0.506509	0.0426383	0.430979	0.0505389
NUDT19	390916	ENSG00000213965	0.00368586	0.184865	0.110917	0.102098	0.003873	0.183893
PPP2R1A	5518	ENSG00000105568	0.00368903	0.184848	0.066841	0.117285	0.804892	-0.0158617
XYLB	9942	ENSG00000093217	0.00369306	0.184827	0.0124017	0.159543	0.0113901	0.161431
NHP2	55651	ENSG00000145912	0.00369478	0.184818	0.907521	-0.00745964	0.541926	0.0391506
SH3BP5L	80851	ENSG00000175137	0.0036958	0.184812	0.85853	0.0114459	0.0223232	0.145936
VMP1	81671	ENSG00000062716	0.00370895	-0.184743	0.000110042	-0.244562	0.0337327	-0.135715
RNU6-321P	106479709	ENSG00000222844	0.00373192	0.184621	0.909046	-0.00733608	0.942675	-0.00461762
IGHV1-67	28463	ENSG00000253274	0.00373304	-0.184616	7.48033e-07	-0.309912	0.00187232	-0.197722
DTYMK	1841	ENSG00000168393	0.00375432	0.184504	0.0847748	0.110346	0.141408	0.0942239
RPS9	6203	ENSG00000170889	0.00376803	0.184433	0.527832	-0.0405242	0.949211	-0.00409036
LINC-PINT	378805	ENSG00000231721	0.00377093	-0.184417	0.00272009	-0.190731	0.00895973	-0.166659
EMC1	23065	ENSG00000127463	0.00377166	0.184414	0.018731	0.150106	0.203311	0.0815579
ERN1	2081	ENSG00000178607	0.00377689	-0.184386	0.00140046	-0.203002	0.0020819	-0.19576
RASAL3	64926	ENSG00000105122	0.00378407	-0.184349	1.05627e-08	-0.355347	5.34529e-05	-0.255126
TNFRSF14	8764	ENSG00000157873	0.00378583	-0.18434	2.93102e-12	-0.426678	0.000451773	-0.222431
MEDAG	84935	ENSG00000102802	0.00379617	-0.184286	0.000395593	-0.224604	0.00464576	-0.18028
OR2B6	26212	ENSG00000124657	0.00380074	0.184263	0.365341	0.0580815	0.903704	-0.007769
PARP1	142	ENSG00000143799	0.00380322	0.18425	0.00171492	0.199333	0.00100102	0.208949
LYPD3	27076	ENSG00000124466	0.0038084	-0.184223	0.127027	-0.0977545	0.109068	-0.102628
LINC01816	100133985	ENSG00000231327	0.00381283	0.1842	1.31007e-05	0.274486	0.000302071	0.228956
MS4A13	503497	ENSG00000204979	0.00381783	0.184175	0.84352	0.0126753	0.610086	-0.0327383
RPL13AP7	284821	ENSG00000213885	0.00382163	0.184155	0.317044	-0.0641852	0.917509	-0.00665089
ZNF574	64763	ENSG00000105732	0.00382232	0.184152	0.644253	0.029646	0.939197	0.0048983
PCDHA7	56141	ENSG00000204963	0.00382335	0.184146	0.279917	-0.0693024	0.113158	-0.101466
CD320	51293	ENSG00000167775	0.00383516	0.184086	0.000788041	0.21309	0.138624	0.094885
NCL	4691	ENSG00000115053	0.00384537	0.184033	0.000500183	0.22075	0.0136006	0.157472
MRPL28	10573	ENSG00000086504	0.00384562	0.184032	0.0339604	0.135544	0.073998	0.114353
SAA1	6288	ENSG00000173432	0.00385533	-0.183982	1.54007e-07	-0.327639	0.00368993	-0.184843
CCR4	1233	ENSG00000183813	0.00386084	-0.183954	3.89525e-06	-0.290079	0.00251837	-0.192193
EDNRA	1909	ENSG00000151617	0.00387001	-0.183908	1.86301e-05	-0.269776	0.00077034	-0.213479
NPDC1	56654	ENSG00000107281	0.00387058	-0.183905	0.000281186	-0.230098	0.000472528	-0.221691
U2AF2	11338	ENSG00000063244	0.00388084	0.183853	0.0409613	0.130689	0.2571	0.072678
MEG3	55384	ENSG00000214548	0.00388995	-0.183807	0.000498847	-0.220795	0.00140246	-0.202976
HNRNPR	10236	ENSG00000125944	0.00391561	0.183677	0.000125171	0.242628	0.0305932	0.138189
ZG16	653808	ENSG00000174992	0.00391774	0.183666	0.837466	-0.0131724	0.73723	-0.0215435
GPNMB	10457	ENSG00000136235	0.00392077	-0.183651	0.383294	-0.0559424	0.268679	-0.0709405
IGHV3OR16-12	28304	ENSG00000270467	0.00393298	-0.18359	5.51166e-05	-0.254687	0.00341135	-0.186375
NLK	51701	ENSG00000087095	0.00393585	0.183575	0.021387	0.146963	0.000337914	0.227157
WNT2	7472	ENSG00000105989	0.00393858	-0.183562	3.11492e-06	-0.292854	0.000979176	-0.209334
IL32	9235	ENSG00000008517	0.00395215	-0.183494	1.29801e-11	-0.414918	0.0012985	-0.204355
PSENEN	55851	ENSG00000205155	0.00395832	0.183463	0.00024519	-0.232267	0.716418	-0.0233233
METTL6	131965	ENSG00000206562	0.00396543	0.183428	0.0774329	0.113028	0.217439	0.0790779
ACSM5P1	100421779	ENSG00000260762	0.00397284	0.183391	0.786227	-0.0174149	0.90217	0.00789336
SLC25A43	203427	ENSG00000077713	0.00397773	-0.183367	0.00609483	-0.174764	0.598832	-0.0337732
RNASEH2A	10535	ENSG00000104889	0.0039944	0.183284	9.36738e-05	0.246958	0.0156885	0.154222
HLA-H	3136	ENSG00000206341	0.00399457	-0.183283	4.04269e-08	-0.341807	0.00800399	-0.169067
NANOS2	339345	ENSG00000188425	0.00400116	0.183251	0.963812	-0.00291352	0.92909	0.00571449
NME1	4830	ENSG00000239672	0.00400687	0.183223	0.0522078	0.124187	0.00328279	0.187121
CNRIP1	25927	ENSG00000119865	0.00401864	-0.183165	3.58394e-09	-0.365807	0.0013969	-0.203047
ITGB2	3689	ENSG00000160255	0.00402533	-0.183132	5.51785e-08	-0.338575	0.00032477	-0.227795
GAGE2A	729447	ENSG00000189064	0.00402895	0.183114	0.00490508	0.179188	0.446362	0.0488709
SCML1	6322	ENSG00000047634	0.00402962	-0.183111	0.258749	-0.0724273	0.985798	-0.0011431
IGKV1-5	28299	ENSG00000243466	0.00403102	-0.183104	1.24543e-07	-0.329937	0.00136488	-0.203463
HPRT1P1	100130067	ENSG00000251644	0.00403108	0.183104	0.780617	0.0178837	0.0100083	0.164266
IGLV2-33	28811	ENSG00000211656	0.00404037	-0.183058	1.90813e-05	-0.269453	0.00056477	-0.218729
FOXS1	2307	ENSG00000179772	0.004053	-0.182996	7.99768e-05	-0.249288	0.000176989	-0.237346
GPR174	84636	ENSG00000147138	0.00406166	-0.182954	8.35161e-06	-0.280384	0.0149204	-0.155371
TIMM8B	26521	ENSG00000150779	0.00406224	0.182951	0.00320208	0.187602	0.00274104	0.190585
TRIM56	81844	ENSG00000169871	0.00406327	-0.182946	0.450731	-0.0484032	0.434931	-0.0501072
CELF4	56853	ENSG00000101489	0.00406999	0.182914	0.776305	0.0182447	0.182258	-0.0854967
XRN1	54464	ENSG00000114127	0.00407043	-0.182912	0.000116135	-0.243755	0.177434	-0.0864459
INAVA	55765	ENSG00000163362	0.00408509	-0.18284	0.131155	-0.0967108	0.0505636	-0.12506
COPZ2	51226	ENSG00000005243	0.00408833	-0.182825	0.650644	-0.0290752	0.94664	0.00429774
AMOT	154796	ENSG00000126016	0.00409632	0.182786	0.121964	0.099071	0.0423077	0.129837
CHCHD2	51142	ENSG00000106153	0.00410068	0.182765	0.00311924	0.188108	0.430127	0.0506323
TTC39B	158219	ENSG00000155158	0.00411245	-0.182708	0.401183	-0.0538709	0.0365346	-0.133668
MCAT	27349	ENSG00000100294	0.00412125	0.182666	0.0137352	0.15725	3.87494e-07	0.317429
RNU6-446P	106481319	ENSG00000199697	0.00412599	-0.182643	0.00338638	-0.186518	0.0216571	-0.146663
PARP14	54625	ENSG00000173193	0.00412737	-0.182637	0.000140272	-0.240904	0.662834	-0.027993
ZNF267	10308	ENSG00000185947	0.00413768	-0.182587	8.04711e-06	-0.280865	0.903785	-0.00776239
ADGRE4P	326342	ENSG00000268758	0.00413949	-0.182579	6.89905e-06	-0.282847	0.000680251	-0.215597
RASGRP4	115727	ENSG00000171777	0.00414342	-0.18256	3.23625e-09	-0.366775	0.000148288	-0.240058
LRP10	26020	ENSG00000197324	0.00414503	-0.182552	0.171221	-0.0876968	0.216095	-0.0793087
IGHV7-81	28378	ENSG00000211979	0.00414688	-0.182543	1.07325e-05	-0.277115	0.000315224	-0.228274
IGHV3-11	28450	ENSG00000211941	0.00414761	-0.18254	8.86333e-08	-0.333578	0.000636702	-0.216716
CD28	940	ENSG00000178562	0.00415169	-0.18252	5.98643e-07	-0.312481	0.00083824	-0.212028
ZFHX4-AS1	100192378	ENSG00000253661	0.00415416	0.182508	0.748936	0.0205497	0.904648	0.00769246
C6orf48	50854	ENSG00000204387	0.00417975	0.182387	0.0538736	0.123326	0.0949691	0.106917
PROX1	5629	ENSG00000117707	0.0041845	0.182364	0.572009	-0.0362763	0.0667868	0.117308
SCARF1	8578	ENSG00000074660	0.00419032	-0.182337	4.40348e-07	-0.315984	0.000489391	-0.221112
PTRHD1	391356	ENSG00000184924	0.00419213	0.182328	0.532575	0.0400598	0.174429	0.0870468
BCL2L12P1	100289095	ENSG00000248530	0.00420053	0.182288	0.640878	0.0299482	0.593894	0.0342301
RNY3P8	106478985	ENSG00000223298	0.00421021	0.182243	0.0418747	0.130109	0.63123	0.0308162
SLFN12L	100506736	ENSG00000205045	0.00421195	-0.182234	1.87408e-06	-0.299055	0.00277888	-0.190324
F2R	2149	ENSG00000181104	0.00421377	-0.182226	3.34711e-05	-0.261739	0.00518699	-0.178059
PCAT14	101978785	ENSG00000280623	0.00422023	0.182195	0.189994	0.0840125	0.0457729	0.127744
LINC00167	440072	ENSG00000233220	0.00423429	0.182129	0.898615	0.00818167	0.252081	0.0734478
NRAP	4892	ENSG00000197893	0.00423883	0.182108	0.659072	0.0283261	0.695972	0.0250893
AMER2	219287	ENSG00000165566	0.00424356	0.182086	0.803918	-0.0159425	0.0279558	0.140441
POFUT1	23509	ENSG00000101346	0.00424958	0.182058	0.000130343	0.242016	0.0119168	0.16043
PARD6G	84552	ENSG00000178184	0.00425104	-0.182051	0.88576	0.00922579	0.178603	0.0862142
TBC1D10C	374403	ENSG00000175463	0.0042546	-0.182034	1.23528e-07	-0.330025	0.00212464	-0.195382
IGHV4-34	28395	ENSG00000211956	0.00426898	-0.181967	5.46569e-08	-0.338674	0.0017114	-0.19937
TMEM179B	374395	ENSG00000185475	0.00426912	0.181967	0.93231	-0.00545441	0.0539853	0.123269
CEP89	84902	ENSG00000121289	0.00426918	0.181967	0.180192	-0.0859009	0.407908	0.0531064
CD53	963	ENSG00000143119	0.00427452	-0.181942	3.73561e-10	-0.386548	0.000263527	-0.231127
TSHZ2	128553	ENSG00000182463	0.00427572	-0.181936	0.0509289	-0.124864	0.318694	-0.0639671
SHANK1	50944	ENSG00000161681	0.00428151	0.181909	0.62067	-0.0317725	0.166747	0.0886188
HMGN2P5	727795	ENSG00000234664	0.00428437	0.181896	0.190934	0.0838352	0.958441	0.00334629
FAM129B	64855	ENSG00000136830	0.00428447	-0.181895	0.315714	0.0643614	0.126617	-0.0978596
LINC02553	105369449	ENSG00000255039	0.00429537	0.181845	0.247597	0.0741448	0.658036	0.028418
IGDCC3	9543	ENSG00000174498	0.00429542	0.181845	0.0255347	0.142674	0.203918	0.0814488
SAMM50	25813	ENSG00000100347	0.00429784	0.181834	0.0369649	0.133365	1.54791e-05	0.272265
TMEM79	84283	ENSG00000163472	0.00430234	-0.181813	0.162637	-0.0894822	0.0459034	-0.127668
ZMYND8	23613	ENSG00000101040	0.00430755	0.181789	0.0938833	0.107268	0.148107	0.0926725
HDGFL2	84717	ENSG00000167674	0.00431063	0.181774	0.494224	0.0438773	0.272306	0.0704068
SGO1	151648	ENSG00000129810	0.00431787	0.181741	0.000146818	0.24021	0.00347636	0.186008
PRPF31	26121	ENSG00000105618	0.00431911	0.181735	0.612666	0.0325022	0.861185	0.0112288
RPL11	6135	ENSG00000142676	0.00431995	0.181731	0.450193	-0.0484606	0.797941	0.016439
DNAJC25	548645	ENSG00000059769	0.00432585	-0.181704	0.0142145	0.156474	0.732392	-0.0219557
GTSE1-AS1	150384	ENSG00000277232	0.00435286	0.18158	0.0392791	0.131788	0.0017049	0.19944
ENOPH1	58478	ENSG00000145293	0.00435971	0.181549	0.000284128	0.229933	0.00660036	0.173115
RELN	5649	ENSG00000189056	0.00436773	0.181512	0.938734	-0.00493566	0.427933	0.0508733
CD44-AS1	109729172	ENSG00000255443	0.00437299	-0.181489	0.135121	-0.0957318	0.242133	-0.0750059
SIGLEC10	89790	ENSG00000142512	0.0043762	-0.181474	6.88936e-09	-0.359528	0.00564012	-0.176355
SP100	6672	ENSG00000067066	0.00438982	-0.181412	6.62809e-10	-0.381425	0.0154989	-0.154501
IGKV3D-20	28874	ENSG00000211625	0.00439087	-0.181407	1.18353e-08	-0.354224	0.00595305	-0.175248
MFSD7	84179	ENSG00000169026	0.00439559	-0.181386	1.41187e-10	-0.395044	5.10607e-06	-0.28668
TP53INP1	94241	ENSG00000164938	0.00442022	-0.181274	1.36957e-05	-0.273897	0.00195363	-0.196938
P2RY10	27334	ENSG00000078589	0.00442537	-0.181251	2.80197e-07	-0.32106	0.00572081	-0.176064
SMAD1	4086	ENSG00000170365	0.00443531	0.181206	0.0743988	0.114196	0.0110117	0.162176
PRIM2	5558	ENSG00000146143	0.0044447	0.181164	5.87688e-08	0.337915	0.000369	0.225735
HTATSF1	27336	ENSG00000102241	0.00446495	0.181074	0.0141421	0.156589	0.125703	0.0980947
PIGA	5277	ENSG00000165195	0.00446879	-0.181056	0.499359	0.0433575	0.888676	-0.00898876
TRANK1	9881	ENSG00000168016	0.00448147	-0.181	1.63257e-06	-0.300714	0.0945704	-0.107046
PSMB2	5690	ENSG00000126067	0.00448284	0.180994	0.152492	0.0916857	0.229071	0.0771211
HCP5	10866	ENSG00000206337	0.00448348	-0.180991	6.10272e-06	-0.284416	0.161362	-0.0897533
OSTM1	28962	ENSG00000081087	0.0044878	-0.180972	0.00304106	-0.188597	0.0237779	-0.144411
MEN1	4221	ENSG00000133895	0.00448903	0.180966	0.00339424	0.186473	8.7454e-05	0.247974
TNFSF14	8740	ENSG00000125735	0.00449031	-0.180961	5.20504e-07	-0.314082	0.000424325	-0.223459
SFPQ	6421	ENSG00000116560	0.0044959	0.180936	0.000766506	0.213564	0.0499251	0.125405
RSPH3	83861	ENSG00000130363	0.00450255	-0.180906	0.0124756	-0.15941	0.00145609	-0.202301
CLEC2D	29121	ENSG00000069493	0.00451886	-0.180834	1.51425e-06	-0.301615	0.0178515	-0.151232
HMBS	3145	ENSG00000256269	0.00452884	0.18079	0.00195749	0.196902	0.00646379	0.173549
INCENP	3619	ENSG00000149503	0.00453169	0.180777	6.01582e-06	0.284599	5.57947e-05	0.254512
IGKV4-1	28908	ENSG00000211598	0.00454313	-0.180727	6.47758e-07	-0.311575	0.000362222	-0.226035
RNU6-389P	106481301	ENSG00000252857	0.00454628	0.180713	0.594198	0.0342019	0.971971	-0.00225635
KLHDC1	122773	ENSG00000197776	0.00455034	-0.180695	3.91541e-08	-0.342137	0.0141556	-0.156568
LINC01235	401492	ENSG00000270547	0.00455324	-0.180682	0.0508955	-0.124882	0.155118	-0.091105
KRT6C	286887	ENSG00000170465	0.00455961	-0.180654	0.286699	-0.0683352	0.044669	-0.128396
HRH3	11255	ENSG00000101180	0.0045612	0.180647	0.806007	0.0157692	0.92392	-0.00613243
MAP3K2	10746	ENSG00000169967	0.00456392	-0.180636	0.256435	-0.0727795	0.165767	-0.0888232
GIMAP5	55340	ENSG00000196329	0.00456817	-0.180617	1.81287e-05	-0.270144	0.0110808	-0.162038
MCM10	55388	ENSG00000065328	0.00457111	0.180604	0.000293394	0.229421	0.000239346	0.232646
TTYH3	80727	ENSG00000136295	0.00460706	-0.180447	0.00012904	-0.242168	0.00490529	-0.179187
SIRPB2	284759	ENSG00000196209	0.00461125	-0.180429	3.755e-07	-0.317783	0.0019036	-0.197417
LAIR1	3903	ENSG00000167613	0.00462059	-0.180389	8.02351e-09	-0.358044	0.000239813	-0.232616
PIM2	11040	ENSG00000102096	0.00462175	-0.180383	3.05062e-09	-0.367334	0.00121201	-0.205581
KIAA1024L	100127206	ENSG00000186367	0.00463252	0.180337	0.81087	0.0153663	0.718444	-0.0231493
TRMT112P6	391358	ENSG00000268412	0.00463744	0.180316	0.884755	0.00930755	0.347306	0.0602971
VENTX	27287	ENSG00000151650	0.00463839	-0.180311	3.22776e-06	-0.292415	1.37274e-05	-0.273866
TTLL11	158135	ENSG00000175764	0.00464875	-0.180267	0.0342256	-0.135345	0.73407	-0.0218127
SNU13	4809	ENSG00000100138	0.00465098	0.180257	0.00864885	0.167416	2.58348e-06	0.295154
GPR84	53831	ENSG00000139572	0.00465668	-0.180233	8.52588e-09	-0.35745	0.00156069	-0.201047
SHANK3	85358	ENSG00000251322	0.00465783	-0.180228	0.109732	-0.102437	0.713219	0.0235984
NAA11	84779	ENSG00000156269	0.00466084	0.180215	0.201985	0.081797	0.689374	-0.0256633
RAB8B	51762	ENSG00000166128	0.00466436	-0.1802	5.22778e-05	-0.255444	0.00111883	-0.206997
BICC1	80114	ENSG00000122870	0.00467143	-0.180169	2.63267e-08	-0.346204	3.31094e-05	-0.261891
LATS2	26524	ENSG00000150457	0.00467701	-0.180145	4.52521e-07	-0.315675	0.00343062	-0.186266
PSG11	5680	ENSG00000243130	0.00467844	0.180139	0.860034	-0.0113229	0.990819	-0.00073895
LINC00028	140875	ENSG00000233354	0.0046829	0.18012	0.410439	-0.0528207	0.0109153	0.162369
ADCY4	196883	ENSG00000129467	0.0046952	-0.180067	4.2148e-06	-0.289094	0.0619394	-0.119444
STX2	2054	ENSG00000111450	0.00470353	-0.180032	8.64515e-10	-0.37902	0.00060504	-0.217575
FOXI1	2299	ENSG00000168269	0.00470761	0.180015	0.581626	-0.0353727	0.120704	0.099405
SPHK1	8877	ENSG00000176170	0.00471096	-0.18	0.00812565	0.168747	0.936932	0.00508117
RPL4	6124	ENSG00000174444	0.00471662	0.179976	0.0632896	0.118836	0.0213623	0.146991
MAP3K8	1326	ENSG00000107968	0.00471929	-0.179965	2.32415e-06	-0.296446	0.017448	-0.151765
GAPDHP51	100421271	ENSG00000236973	0.00472418	0.179944	0.00816141	0.168653	0.558055	0.0376001
PGAP2	27315	ENSG00000148985	0.00472487	0.179941	1.12106e-05	0.276543	0.000199794	0.23547
RNU6-843P	106480614	ENSG00000207183	0.00473008	0.179919	0.694308	0.0252339	0.705743	0.0242431
SPACA3	124912	ENSG00000141316	0.00473707	0.179889	0.174348	-0.0870631	0.933865	-0.00532883
ADGRE2	30817	ENSG00000127507	0.00474026	-0.179876	4.8057e-06	-0.287445	0.000162203	-0.238687
SRCIN1	80725	ENSG00000277363	0.00474875	0.17984	0.566096	-0.0368353	0.601605	-0.0335174
DUXA	503835	ENSG00000258873	0.00476367	0.179777	0.442828	0.0492512	0.409174	-0.0529634
DOCK2	1794	ENSG00000134516	0.00477235	-0.17974	2.81839e-08	-0.34551	0.00091234	-0.210564
CCT6A	908	ENSG00000146731	0.00478287	0.179696	1.2045e-06	0.304336	0.258697	0.0724352
LCE3D	84648	ENSG00000163202	0.00478342	-0.179694	0.203237	-0.0815712	0.0506249	-0.125027
PSG9	5678	ENSG00000183668	0.00478695	0.179679	0.993382	0.000532609	0.961223	-0.00312215
IGHV3-74	28408	ENSG00000224650	0.00478722	-0.179678	5.96987e-08	-0.337751	0.003022	-0.188718
ASCL1	429	ENSG00000139352	0.00479002	0.179666	0.782545	0.0177225	0.657341	0.0284797
SF3B5	83443	ENSG00000169976	0.00480096	0.17962	0.00122509	0.205391	0.0333071	0.136039
ITGB2-AS1	100505746	ENSG00000227039	0.00480294	-0.179612	5.9429e-07	-0.312565	0.00026531	-0.231021
TACSTD2	4070	ENSG00000184292	0.00480787	-0.179591	0.465596	-0.0468304	0.128271	-0.0974372
CCM2	83605	ENSG00000136280	0.00483421	-0.179481	0.0614769	-0.119655	0.000111522	-0.244362
IGHV1-18	28468	ENSG00000211945	0.00484367	-0.179442	3.43058e-08	-0.343498	0.000624116	-0.217053
EIF3F	8665	ENSG00000175390	0.00485005	0.179416	0.393175	0.0547913	0.865605	0.0108679
TMPRSS12	283471	ENSG00000186452	0.00485554	0.179393	0.616436	-0.032158	0.420683	-0.0516746
DDR2	4921	ENSG00000162733	0.00485726	-0.179386	2.90091e-06	-0.293732	0.00505849	-0.178567
MROH8	140699	ENSG00000101353	0.00486794	-0.179341	0.439679	-0.0495914	0.198455	0.0824391
RNU7-179P	106479092	ENSG00000252417	0.00487306	0.17932	0.528893	-0.0404201	0.146708	0.092992
HAND1	9421	ENSG00000113196	0.00487313	0.17932	0.815284	-0.015001	0.502227	-0.0430684
C1orf109	54955	ENSG00000116922	0.00487976	0.179293	1.92376e-06	0.298739	0.000201997	0.2353
TSPY26P	128854	ENSG00000235217	0.00488131	0.179286	0.0545236	0.122996	0.0813793	0.111562
IGHV2-5	28457	ENSG00000211937	0.00488153	-0.179285	6.6149e-10	-0.381442	7.37163e-05	-0.25048
RPL12P10	392872	ENSG00000226279	0.00488568	-0.179268	0.97118	0.00232005	0.440609	-0.0494908
LAGE3	8270	ENSG00000196976	0.0048863	0.179266	0.0113257	0.161557	0.276333	0.0698199
MZB1	51237	ENSG00000170476	0.00488881	-0.179255	3.18243e-09	-0.366934	5.45249e-05	-0.254842
TMEM143	55260	ENSG00000161558	0.00491358	0.179153	0.270561	-0.0706629	0.09705	0.106254
WASHC4	23325	ENSG00000136051	0.00493117	-0.179081	0.00218524	-0.194858	0.00375996	-0.184475
CXorf56	63932	ENSG00000018610	0.00493579	0.179063	6.33235e-07	0.311836	0.000436619	0.222991
WASIR2	100132169	ENSG00000231439	0.00495998	0.178964	0.395366	0.0545383	0.278755	0.0694696
GPR183	1880	ENSG00000169508	0.00496176	-0.178957	5.20308e-09	-0.362242	0.000113531	-0.244095
IGLV1-51	28820	ENSG00000211644	0.00496357	-0.178949	1.80452e-08	-0.350021	0.000111104	-0.244418
ELP2	55250	ENSG00000134759	0.00497723	0.178894	0.121424	0.0992139	0.00108769	0.207493
THAP8	199745	ENSG00000161277	0.00497957	0.178884	0.571266	0.0363464	0.349489	0.0600251
RPUSD3	285367	ENSG00000156990	0.00498134	0.178877	0.109284	0.102565	0.480373	0.0452942
IGLV3-25	28793	ENSG00000211659	0.00498684	-0.178855	1.08653e-07	-0.331404	0.000130565	-0.24199
RAP2CP1	106480249	ENSG00000270938	0.00499711	0.178813	0.6462	-0.0294718	0.0834552	0.110814
LINC00426	100188949	ENSG00000238121	0.00500504	-0.178781	5.24075e-06	-0.28635	0.00372665	-0.184649
EIF3H	8667	ENSG00000147677	0.00500946	0.178764	0.017004	0.152364	0.0676239	0.116952
STAU1	6780	ENSG00000124214	0.00501027	0.17876	0.463923	0.047006	0.93092	0.00556672
JAML	120425	ENSG00000160593	0.0050165	-0.178735	6.69619e-08	-0.336545	0.000172303	-0.23776
PSG8	440533	ENSG00000124467	0.00506472	0.178542	0.910479	-0.00721997	0.918333	0.00658421
FAU	2197	ENSG00000149806	0.00507768	0.17849	0.878241	0.00983765	0.0287166	0.139773
ZFP42	132625	ENSG00000179059	0.00508719	0.178452	0.617776	0.0320359	0.563617	-0.0370706
BGN	633	ENSG00000182492	0.00508752	-0.178451	8.07253e-08	-0.334571	4.13043e-05	-0.258791
UQCRH	7388	ENSG00000173660	0.00509042	0.17844	0.0225647	0.145677	0.123466	0.0986761
SART1	9092	ENSG00000175467	0.00511089	0.178358	0.130033	0.096992	0.159013	0.0902571
MIR518A1	574488	ENSG00000207803	0.00512726	0.178294	0.87162	-0.0103771	0.983749	0.00130802
RNA5SP39	100873371	ENSG00000223177	0.00512781	-0.178292	0.00169291	-0.199568	0.128314	-0.0974264
GOLGA8VP	441736	ENSG00000259236	0.00513462	0.178265	0.626994	-0.0311989	0.0946333	0.107025
ZNF704	619279	ENSG00000164684	0.00513857	0.178249	0.122696	0.0988781	0.181809	0.0855843
PLA2G12A	81579	ENSG00000123739	0.00514801	0.178212	0.255499	0.0729224	0.632946	0.0306614
GGT5	2687	ENSG00000099998	0.00515531	-0.178183	4.87489e-08	-0.339866	2.79123e-06	-0.294206
DENND3	22898	ENSG00000105339	0.00515585	-0.178181	6.69538e-07	-0.311194	0.161769	-0.0896666
DDX19B	11269	ENSG00000157349	0.00519582	0.178025	0.350738	-0.05987	0.474021	0.0459513
ISX-AS1	101926957	ENSG00000227895	0.00521191	0.177962	0.738329	0.02145	0.251226	0.0735801
SLAMF6	114836	ENSG00000162739	0.00521339	-0.177956	2.56969e-09	-0.368952	0.00107868	-0.20764
CACNA1A	773	ENSG00000141837	0.00521608	0.177946	0.108714	-0.10273	0.783578	-0.0176362
PDGFRB	5159	ENSG00000113721	0.00521723	-0.177941	4.95433e-06	-0.287061	0.000351255	-0.226532
YBX1	4904	ENSG00000065978	0.00521969	0.177932	0.00050294	0.220659	0.0165596	0.152977
PRICKLE3	4007	ENSG00000012211	0.00522042	-0.177929	0.0207427	0.147693	0.0630402	0.118948
ABCD2	225	ENSG00000173208	0.00522679	-0.177904	4.43002e-06	-0.288469	0.0180733	-0.150943
RAX	30062	ENSG00000134438	0.00523788	0.177861	0.439258	-0.0496371	0.109524	-0.102497
LILRB3	11025	ENSG00000204577	0.00523914	-0.177856	1.90377e-07	-0.325326	0.000657662	-0.216169
FAM230C	26080	ENSG00000279516	0.00525001	0.177814	0.718875	0.0231123	0.321283	-0.0636266
RNU6-250P	106479678	ENSG00000252767	0.00525435	0.177798	0.0435703	0.129058	0.0607146	0.120006
RGS18	64407	ENSG00000150681	0.00525758	-0.177785	9.54826e-07	-0.307069	0.00525702	-0.177787
JUNB	3726	ENSG00000171223	0.00529644	-0.177636	0.00512221	-0.178314	0.00826192	-0.168393
RNU7-12P	100147760	ENSG00000251839	0.00529662	0.177635	0.0280876	0.140324	0.511986	0.0420909
AIM2	9447	ENSG00000163568	0.00529968	-0.177623	1.71196e-09	-0.372746	0.0641276	-0.118464
CAV2	858	ENSG00000105971	0.0053074	-0.177594	0.466297	0.0467569	0.512783	-0.0420115
ADCY7	113	ENSG00000121281	0.00530803	-0.177591	8.29857e-05	-0.248746	0.00926236	-0.165944
CHID1	66005	ENSG00000177830	0.00531854	0.177551	0.150365	0.0921617	0.63237	-0.0307133
PITRM1-AS1	100507034	ENSG00000237399	0.00532343	-0.177532	0.0154598	-0.154559	0.0281376	-0.14028
APEX1	328	ENSG00000100823	0.00532611	0.177522	0.020254	0.14826	0.0132817	0.158007
HACL1	26061	ENSG00000131373	0.00533246	0.177498	0.00511462	0.178344	0.097759	0.10603
TRIM54	57159	ENSG00000138100	0.00533562	0.177486	0.00449759	0.180928	0.222686	0.0781863
ARRDC4	91947	ENSG00000140450	0.00534664	-0.177444	0.16753	-0.0884561	0.506713	-0.0426178
ZNF473	25888	ENSG00000142528	0.00537926	0.17732	0.133873	0.0960375	0.722245	0.0228232
IGKV3-11	28914	ENSG00000241351	0.00538419	-0.177302	5.25909e-11	-0.403427	0.000532611	-0.219707
CORO7	79585	ENSG00000262246	0.00538492	-0.177299	7.53342e-06	-0.281716	0.000173433	-0.237659
DNAJC5G	285126	ENSG00000163793	0.00540532	0.177222	0.0443563	0.128583	0.274207	0.0701289
PUF60	22827	ENSG00000179950	0.00541072	0.177202	4.30207e-05	0.258216	0.0034728	0.186028
ICOS	29851	ENSG00000163600	0.00541283	-0.177194	9.00086e-07	-0.30776	0.00934096	-0.165762
MAPKAPK2	9261	ENSG00000162889	0.00541775	-0.177175	6.40567e-06	-0.283797	0.569962	-0.0364695
UBA7	7318	ENSG00000182179	0.00542047	-0.177165	1.65144e-10	-0.393692	0.000963025	-0.209624
KAAG1	353219	ENSG00000146049	0.00543351	0.177116	0.878977	-0.00977773	0.595162	-0.0341126
PHB	5245	ENSG00000167085	0.00543562	0.177108	3.31906e-06	0.292069	0.00106135	0.207924
C2orf68	388969	ENSG00000168887	0.00544179	0.177085	0.101495	0.104873	0.104494	0.103969
IL15RA	3601	ENSG00000134470	0.00544754	-0.177064	5.01117e-10	-0.383934	0.0240377	-0.144148
UNC5C	8633	ENSG00000182168	0.00545268	-0.177044	4.60644e-07	-0.315473	0.000105653	-0.24517
CYP26C1	340665	ENSG00000187553	0.00545386	0.17704	0.280932	0.0691566	0.153777	0.0914005
ABCB9	23457	ENSG00000150967	0.00546601	0.176995	0.0115661	0.161092	0.18146	0.0856525
SLAMF8	56833	ENSG00000158714	0.00546607	-0.176994	1.21498e-08	-0.353964	0.00295154	-0.189171
RUFY2	55680	ENSG00000204130	0.00547418	-0.176964	0.000613084	-0.217353	0.15204	-0.0917865
CYS1	192668	ENSG00000205795	0.00547704	-0.176954	0.000584019	-0.218168	0.00452346	-0.180814
DCPS	28960	ENSG00000110063	0.00547766	0.176951	0.703781	0.0244127	0.54731	0.0386305
BNIP3P16	106480418	ENSG00000267641	0.0054857	0.176921	0.969114	0.00248643	0.884791	-0.00930464
CCDC80	151887	ENSG00000091986	0.00549193	-0.176898	1.16814e-08	-0.354353	0.000247295	-0.232132
SEPT10	151011	ENSG00000186522	0.00549639	-0.176882	0.0814791	0.111526	0.411553	0.0526953
IL7R	3575	ENSG00000168685	0.00549753	-0.176878	1.53071e-05	-0.272415	0.00488064	-0.179289
IFI44	10561	ENSG00000137965	0.00550088	-0.176865	3.03175e-06	-0.293188	0.242162	-0.0750012
NTNG1	22854	ENSG00000162631	0.00553073	0.176755	0.449382	-0.0485474	0.713764	-0.0235516
IGHV1-12	28471	ENSG00000254174	0.00553869	-0.176725	1.16684e-07	-0.330638	0.000848652	-0.211815
FAM122A	116224	ENSG00000187866	0.00554314	-0.176709	0.119328	0.0997732	0.926345	0.0059364
ARMC6	93436	ENSG00000105676	0.00554488	0.176703	0.0376229	0.132908	0.0497679	0.12549
TMEM39B	55116	ENSG00000121775	0.00554749	0.176693	0.00174045	0.199062	0.107636	0.103043
PLEKHM1P1	440456	ENSG00000214176	0.00555254	-0.176674	0.0436942	-0.128983	0.134799	-0.0958103
DDX49	54555	ENSG00000105671	0.00556256	0.176638	0.00411128	0.182714	0.013098	0.15832
SETP10	100287822	ENSG00000231905	0.00556448	0.176631	0.524092	0.0408917	0.568259	0.0366305
MDH2	4191	ENSG00000146701	0.00557472	0.176593	4.36287e-07	0.316089	0.0714044	0.115388
IGHV3-48	28424	ENSG00000211964	0.00557977	-0.176575	1.15514e-06	-0.30483	0.000584805	-0.218146
MRPL10	124995	ENSG00000159111	0.00558446	0.176557	0.00108793	0.20749	0.00445041	0.181139
CASP10	843	ENSG00000003400	0.00559273	-0.176527	2.776e-06	-0.294273	0.0661499	-0.117581
RPN2	6185	ENSG00000118705	0.00560063	0.176498	0.588476	0.0347333	0.651792	0.028973
CTSS	1520	ENSG00000163131	0.00560872	-0.176469	3.25404e-09	-0.366723	0.00481791	-0.179549
OAZ2	4947	ENSG00000180304	0.00561452	0.176448	0.0322626	0.136848	0.15899	0.090262
CAPNS1	826	ENSG00000126247	0.00561732	0.176438	0.248888	-0.0739433	0.619714	0.0318595
SLAMF1	6504	ENSG00000117090	0.00561804	-0.176435	1.81952e-07	-0.325822	0.00952335	-0.165344
TOR1AIP2	163590	ENSG00000169905	0.00561982	0.176429	0.879951	0.00969839	0.0404935	0.130991
PCED1B-AS1	100233209	ENSG00000247774	0.0056219	-0.176421	3.03968e-12	-0.426395	0.00015444	-0.239438
LAMC2	3918	ENSG00000058085	0.00562292	-0.176417	0.0123186	-0.159693	0.177745	-0.0863841
CCDC62	84660	ENSG00000130783	0.00564866	0.176324	0.682221	-0.0262877	0.0209421	0.147465
UPF3AP3	100422343	ENSG00000234709	0.00566029	-0.176282	0.119092	-0.0998368	0.457823	-0.0476493
NAT10	55226	ENSG00000135372	0.00567676	0.176222	1.83533e-06	0.299307	0.00202161	0.196305
TREM2	54209	ENSG00000095970	0.00568472	-0.176194	4.09794e-07	-0.316798	2.1604e-05	-0.267769
HSD3B1	3283	ENSG00000203857	0.00568767	0.176183	0.840851	-0.0128944	0.942846	-0.00460387
YTHDF2	51441	ENSG00000198492	0.00570829	0.176109	0.0400332	0.13129	0.438362	0.0497342
ACTN4	81	ENSG00000130402	0.00572657	0.176044	0.0384797	-0.132323	0.415499	-0.0522525
CDYL2	124359	ENSG00000166446	0.00573204	-0.176024	2.4057e-06	-0.296026	1.87826e-05	-0.269666
MIR4537	100616422	ENSG00000264781	0.00573314	-0.17602	6.46645e-05	-0.252385	0.0138595	-0.157046
GPATCH1	55094	ENSG00000076650	0.0057415	0.17599	0.911662	0.00712422	0.146005	0.0931534
CD109	135228	ENSG00000156535	0.00575181	-0.175954	0.644213	0.0296495	0.68102	-0.0263928
OR5AC4P	403271	ENSG00000251090	0.0057607	0.175922	0.866698	-0.0107786	0.881085	0.00960614
TNFRSF17	608	ENSG00000048462	0.005764	-0.17591	3.28258e-09	-0.36664	0.000199677	-0.235479
PLRG1	5356	ENSG00000171566	0.00577823	0.17586	0.000894034	0.210915	0.0382214	0.132499
PI4K2B	55300	ENSG00000038210	0.00577874	-0.175858	0.0311595	-0.137727	0.106135	-0.103482
ARL2	402	ENSG00000213465	0.00578003	0.175853	0.106458	0.103387	6.37043e-05	0.252601
MFNG	4242	ENSG00000100060	0.00579036	-0.175817	3.83538e-07	-0.317545	0.000980204	-0.209316
OAS2	4939	ENSG00000111335	0.00579046	-0.175816	0.000144672	-0.240434	0.637452	0.0302558
KRT17	3872	ENSG00000128422	0.00579339	-0.175806	0.229287	0.0770855	0.65928	-0.0283076
CYP2G1P	22952	ENSG00000130612	0.0058096	0.175749	0.412128	-0.0526305	0.170636	-0.0878165
PIK3AP1	118788	ENSG00000155629	0.00581094	-0.175744	0.0220212	-0.146263	0.012334	-0.159665
ASPN	54829	ENSG00000106819	0.00582297	-0.175702	1.97839e-06	-0.298401	0.000622042	-0.217109
SKP2	6502	ENSG00000145604	0.00582808	0.175684	1.32967e-06	0.303164	0.000157013	0.239185
IGHV3-52	28421	ENSG00000253545	0.00583153	-0.175672	6.46368e-08	-0.336917	0.0006441	-0.216521
ITM2B	9445	ENSG00000136156	0.00583387	-0.175663	0.0917945	-0.107952	0.282984	-0.068863
PSG2	5670	ENSG00000242221	0.0058382	0.175648	0.815214	-0.0150068	0.971215	0.00231716
LINC01234	100506465	ENSG00000249550	0.00584947	0.175609	0.0295467	0.139062	0.328518	0.062684
HDC	3067	ENSG00000140287	0.00585396	-0.175593	0.0430827	-0.129357	0.000265821	-0.23099
EPSTI1	94240	ENSG00000133106	0.00586397	-0.175558	2.71595e-10	-0.389358	0.0047655	-0.179769
HIST3H2BA	337872	ENSG00000181201	0.00586436	0.175556	0.820117	-0.0146016	0.509031	-0.0423858
OR5AC2	81050	ENSG00000196578	0.00586839	0.175542	0.903732	-0.00776674	0.961493	0.00310032
RIOX1	79697	ENSG00000170468	0.00586954	0.175538	0.00047565	0.221582	0.00179148	0.198533
LAMA3	3909	ENSG00000053747	0.00590751	-0.175406	0.296764	-0.0669278	0.34669	-0.060374
LCE3E	353145	ENSG00000185966	0.00590757	-0.175406	0.172377	-0.0874615	0.138521	-0.0949098
C6orf99	100130967	ENSG00000203711	0.00591811	0.175369	0.502262	0.0430648	0.0509688	0.124842
ZFAS1	441951	ENSG00000177410	0.00591854	0.175368	0.575718	-0.0359269	0.802266	-0.0160797
TNS2	23371	ENSG00000111077	0.00592967	-0.175329	0.00214313	-0.19522	0.000286695	-0.229789
AARD	441376	ENSG00000205002	0.00593675	0.175305	0.781175	-0.017837	0.507443	-0.0425447
RNF26	79102	ENSG00000173456	0.0059462	0.175272	0.000860914	0.211568	0.000329319	0.227571
KLF3	51274	ENSG00000109787	0.00594766	-0.175267	0.000118735	0.243422	0.327103	0.0628672
ZBTB3	79842	ENSG00000185670	0.00595092	0.175256	0.0388765	0.132056	0.00109619	0.207357
CEP112	201134	ENSG00000154240	0.00596916	-0.175193	0.00138174	-0.203243	0.0306218	-0.138166
URB2	9816	ENSG00000135763	0.00597278	0.17518	2.65487e-06	0.29482	3.82567e-05	0.259869
S100A11	6282	ENSG00000163191	0.00597812	-0.175162	0.529477	-0.0403629	0.250501	-0.0736925
MIR205HG	642587	ENSG00000230937	0.00599506	-0.175104	0.957925	0.0033879	0.46347	0.0470536
S100A2	6273	ENSG00000196754	0.00599873	-0.175091	0.901501	-0.00794761	0.103348	-0.104312
CEBPA-AS1	80054	ENSG00000267296	0.00600072	0.175084	0.108385	0.102825	0.00164196	0.200125
IL18RAP	8807	ENSG00000115607	0.00600126	-0.175082	3.43089e-06	-0.291659	0.0189735	-0.149803
LINC02003	146795	ENSG00000264026	0.00601091	0.175049	0.656077	-0.0285918	0.397771	0.0542616
FAM126A	84668	ENSG00000122591	0.00604572	-0.17493	0.9437	-0.00453497	0.00677301	-0.172578
CD69	969	ENSG00000110848	0.00605816	-0.174888	7.40503e-08	-0.335484	0.00053651	-0.219586
EVL	51466	ENSG00000196405	0.00605943	-0.174884	5.12554e-07	-0.314258	0.000721512	-0.214597
YWHAZP3	143371	ENSG00000229932	0.00606388	-0.174869	0.930081	-0.00563444	0.382175	-0.056074
TAGAP	117289	ENSG00000164691	0.00606567	-0.174863	6.49575e-10	-0.381606	0.000180607	-0.237034
PI15	51050	ENSG00000137558	0.00607009	-0.174848	0.150335	-0.0921683	0.332019	-0.0622328
RNA5SP473	106479017	ENSG00000252211	0.00607278	0.174838	0.806661	0.015715	0.342171	0.0609411
MFSD1	64747	ENSG00000118855	0.00607283	-0.174838	0.000653196	-0.216284	0.00532638	-0.177521
MPV17L	255027	ENSG00000156968	0.00607285	0.174838	0.541624	-0.0391798	0.133549	0.0961171
EXOC3	11336	ENSG00000180104	0.00607369	0.174835	0.829656	-0.013815	0.807719	0.0156273
HMGA1	3159	ENSG00000137309	0.006087	0.17479	2.88342e-05	0.263809	0.0034161	0.186348
SLCO2B1	11309	ENSG00000137491	0.00608874	-0.174784	6.12179e-07	-0.312225	0.000889602	-0.211001
RPL18P13	441775	ENSG00000244485	0.00609187	0.174774	0.588855	0.0346981	0.705154	-0.024294
ZNF529-AS1	101927599	ENSG00000233527	0.00609257	0.174771	0.280734	-0.069185	0.333711	0.0620157
FOXRED2	80020	ENSG00000100350	0.00609411	0.174766	2.43698e-06	0.295868	5.77041e-05	0.254028
FIZ1	84922	ENSG00000179943	0.0061076	0.174721	0.221731	0.0783474	0.778822	-0.0180339
HIST1H2AL	8332	ENSG00000276903	0.00611523	0.174695	0.00288255	0.189624	0.0042039	0.182272
PRPF38B	55119	ENSG00000134186	0.00613074	-0.174643	0.0410229	-0.13065	0.0814765	-0.111527
LMO7-AS1	101927155	ENSG00000261105	0.00613769	-0.174619	0.103417	-0.104291	0.224266	-0.0779207
GNB3	2784	ENSG00000111664	0.00613991	-0.174612	0.0122343	-0.159846	0.716325	-0.0233313
EVI2B	2124	ENSG00000185862	0.00614904	-0.174581	3.16168e-11	-0.407657	0.000171475	-0.237834
LINC01705	107985307	ENSG00000232679	0.00615947	-0.174546	0.00113	-0.206821	0.0137651	-0.157201
SCEL	8796	ENSG00000136155	0.00619566	-0.174425	0.16395	-0.0892046	0.00422374	-0.182179
KIAA2026	158358	ENSG00000183354	0.0061983	-0.174417	0.865607	-0.0108677	0.173365	-0.0872614
MRPS30	10884	ENSG00000112996	0.00619929	0.174413	0.0124874	0.159389	0.00348363	0.185967
IGLC3	3539	ENSG00000211679	0.00620906	-0.174381	6.98363e-09	-0.359396	0.00131361	-0.204148
GPR87	53836	ENSG00000138271	0.00621404	-0.174364	0.124089	-0.0985132	0.092463	-0.107732
LRP1	4035	ENSG00000123384	0.00621595	-0.174358	0.011852	-0.160551	0.00473656	-0.179891
C1orf147	574431	ENSG00000162888	0.00622009	-0.174344	0.000338745	-0.227117	0.364465	-0.0581876
PLK1	5347	ENSG00000166851	0.00622251	0.174336	5.5726e-08	0.338472	0.000728401	0.214435
GSS	2937	ENSG00000100983	0.00622869	0.174316	1.77456e-08	0.350189	0.0233099	0.144893
RNA5SP516	100873567	ENSG00000201000	0.00626626	0.174191	0.789147	0.0171713	0.239821	0.0753744
FPR3	2359	ENSG00000187474	0.00627138	-0.174175	1.18455e-06	-0.304533	0.00283909	-0.189915
CYTH1	9267	ENSG00000108669	0.00628503	-0.17413	0.742498	-0.0210957	0.873547	-0.01022
NOX4	50507	ENSG00000086991	0.00628579	-0.174127	0.000114178	-0.244009	0.0161317	-0.153581
RORA	6095	ENSG00000069667	0.00629111	-0.17411	0.980432	-0.00157504	0.161783	-0.0896636
CCDC126	90693	ENSG00000169193	0.00629353	-0.174102	0.537083	-0.0396206	0.336645	-0.0616411
LINC01119	100134259	ENSG00000239332	0.00630073	0.174078	0.00789695	-0.169352	0.00800028	-0.169077
C10orf25	220979	ENSG00000165511	0.00631302	0.174038	0.000260112	-0.231334	0.838853	-0.0130585
AGBL5	60509	ENSG00000084693	0.00631581	0.174029	3.16738e-06	0.292648	0.00824241	0.168443
COL24A1	255631	ENSG00000171502	0.00633225	-0.173975	0.0792613	-0.112341	0.0378173	-0.132775
TRG-AS1	100506776	ENSG00000281103	0.00633484	-0.173966	3.68222e-05	-0.260406	0.00813764	-0.168715
IGHV3-35	28432	ENSG00000211957	0.00634125	-0.173945	1.4927e-07	-0.327979	0.000680081	-0.215602
TBC1D2B	23102	ENSG00000167202	0.00634758	-0.173925	4.94468e-06	-0.287085	0.00259555	-0.191622
HAVCR2	84868	ENSG00000135077	0.00635262	-0.173908	1.21891e-08	-0.353932	0.000735215	-0.214276
CTPS1	1503	ENSG00000171793	0.00635808	0.173891	0.000368118	0.225774	0.0395225	0.131626
FAM69A	388650	ENSG00000154511	0.00637017	-0.173851	0.0587621	0.120921	0.0803634	-0.111934
EXO1	9156	ENSG00000174371	0.00638075	0.173817	1.24626e-05	0.275147	2.97681e-05	0.263368
SIGLEC17P	284367	ENSG00000171101	0.00639139	-0.173782	0.00143526	-0.20256	4.02641e-05	-0.25915
SRPX2	27286	ENSG00000102359	0.00642772	-0.173665	0.00346268	-0.186085	0.129141	-0.0972168
NIFK-AS1	254128	ENSG00000236859	0.00644512	0.173609	0.143391	0.0937589	0.222499	0.0782178
LSM2	57819	ENSG00000204392	0.00649571	0.173447	0.0953653	0.10679	0.0385271	0.132291
EXOSC4	54512	ENSG00000178896	0.006499	0.173436	3.16151e-05	0.262533	0.00506883	0.178526
IGKV3-20	28912	ENSG00000239951	0.00650423	-0.17342	2.05008e-08	-0.348737	0.00076984	-0.21349
MR1	3140	ENSG00000153029	0.00651946	-0.173371	2.08805e-05	-0.268232	0.352862	-0.059607
LINC01356	100996702	ENSG00000215866	0.00654765	0.173282	0.982739	-0.00138933	0.779202	0.0180021
GPR153	387509	ENSG00000158292	0.00654849	-0.173279	0.076606	-0.113342	0.122414	-0.0989523
LANCL2	55915	ENSG00000132434	0.00656431	0.173229	0.000113435	0.244107	0.780396	0.0179022
TRIM7	81786	ENSG00000146054	0.00656599	-0.173224	0.405178	0.0534159	0.973818	-0.00210756
TRIAP1	51499	ENSG00000170855	0.00656677	0.173221	0.0995667	0.105466	0.0130045	0.158481
RALGDS	5900	ENSG00000160271	0.00657116	-0.173207	0.678324	0.026629	0.808061	-0.0155989
KIF20A	10112	ENSG00000112984	0.00657264	0.173203	0.0029107	0.189438	0.00884482	0.166936
SPATA20P1	100874060	ENSG00000231123	0.00657349	-0.1732	0.000162469	-0.238662	0.0025021	-0.192315
SLC16A3	9123	ENSG00000141526	0.00657958	-0.173181	0.26852	-0.070964	0.00359217	-0.185369
SLFNL1	200172	ENSG00000171790	0.00658097	0.173176	0.429399	0.0507122	0.3266	0.0629325
RIPPLY1	92129	ENSG00000147223	0.00658614	0.17316	0.209882	0.0803894	0.164747	0.0890369
LINC01614	105373869	ENSG00000230838	0.00659163	-0.173143	5.62233e-06	-0.285459	0.0576108	-0.121472
CCDC71	64925	ENSG00000177352	0.00659507	0.173132	0.235139	0.0761282	0.058503	0.121044
MIR516A1	574498	ENSG00000207767	0.00660599	0.173097	0.861256	-0.011223	0.990806	0.000740005
MIR934	100126324	ENSG00000216060	0.00660599	0.173097	0.861256	-0.011223	0.990806	0.000740005
MIR4471	100616451	ENSG00000265599	0.00660599	0.173097	0.861256	-0.011223	0.990806	0.000740005
C5AR1	728	ENSG00000197405	0.0066073	-0.173093	7.91721e-07	-0.309254	0.000336255	-0.227236
FAM222B	55731	ENSG00000173065	0.00661397	0.173072	0.0166118	0.152904	0.0643557	0.118363
PTPRE	5791	ENSG00000132334	0.006614	-0.173072	7.66506e-07	-0.309629	2.31824e-05	-0.266807
RMDN3	55177	ENSG00000137824	0.00662026	-0.173053	0.999503	4.0035e-05	0.976294	0.00190822
RN7SL202P	106479295	ENSG00000266627	0.00662589	0.173035	0.35015	0.059943	0.12515	0.0982376
FAM71E1	112703	ENSG00000142530	0.006629	0.173025	0.449371	0.0485485	0.0276714	0.140694
MIR3161	100423000	ENSG00000263693	0.00663146	0.173017	0.680587	0.0264307	0.376779	0.0567115
NOD1	10392	ENSG00000106100	0.00663422	-0.173009	0.000122631	-0.242936	0.000376761	-0.225397
CAPZA1	829	ENSG00000116489	0.00663457	-0.173008	0.16366	-0.0892657	0.147875	-0.0927254
TNFSF12	8742	ENSG00000239697	0.00665035	-0.172958	2.38826e-08	-0.347193	0.000151055	-0.239777
IGLV2-28	28812	ENSG00000253451	0.00665541	-0.172942	2.01924e-07	-0.32468	0.00239939	-0.193106
PLSCR2	57047	ENSG00000163746	0.00666205	0.172922	0.344551	0.0606419	0.183998	0.0851588
RNU6-516P	106479794	ENSG00000223313	0.00667271	-0.172888	0.000478016	-0.2215	0.00598513	-0.175138
MEOX2	4223	ENSG00000106511	0.00667588	-0.172879	2.96748e-06	-0.293452	0.000603336	-0.217622
LINC00836	101929052	ENSG00000280809	0.00668754	0.172842	0.864041	-0.0109955	0.961342	-0.00311253
GIMAP4	55303	ENSG00000133574	0.00669086	-0.172832	1.15688e-08	-0.354449	0.00377899	-0.184376
GPX8	493869	ENSG00000164294	0.00669309	-0.172825	0.000391233	-0.224785	0.034534	-0.135116
HCFC2	29915	ENSG00000111727	0.00669471	-0.17282	1.09915e-06	-0.305416	0.0874847	-0.109404
SLC12A5	57468	ENSG00000124140	0.00670833	0.172778	0.531424	0.0401724	0.987248	0.00102638
RTL6	84247	ENSG00000188636	0.00671975	0.172742	0.0525403	0.124013	0.00190211	0.197431
CTTNBP2NL	55917	ENSG00000143079	0.00672295	-0.172732	0.185162	-0.0849343	0.21557	-0.0793992
KRT18P59	399965	ENSG00000187686	0.00674624	0.17266	0.127936	0.0975225	0.0591957	0.120715
PSG6	5675	ENSG00000170848	0.00674627	0.17266	0.785005	-0.017517	0.959937	-0.00322572
ANXA2P2	304	ENSG00000231991	0.00674958	-0.17265	0.0641505	-0.118454	0.136697	-0.0953488
WSCD2	9671	ENSG00000075035	0.00675119	0.172645	0.0235275	0.144668	0.00149405	0.201837
IRF8	3394	ENSG00000140968	0.00676354	-0.172607	2.93929e-07	-0.320527	0.00177165	-0.198737
MRPL20	55052	ENSG00000242485	0.00676461	0.172604	0.930033	0.00563837	0.534156	0.0399056
SMAD9-IT1	100874072	ENSG00000236711	0.00676994	0.172587	0.315492	-0.0643909	0.230077	-0.0769553
TRBV6-6	28601	ENSG00000211724	0.00678235	-0.172549	0.000207157	-0.234907	0.00990202	-0.164498
VPS52	6293	ENSG00000223501	0.00678358	0.172545	0.00818019	0.168604	0.332094	0.0622231
GYS1	2997	ENSG00000104812	0.0067973	0.172503	0.0886528	0.109005	0.909001	-0.00733974
MFSD14B	84641	ENSG00000148110	0.0068119	-0.172459	0.231919	0.0766528	0.546339	0.0387241
DDC-AS1	100129427	ENSG00000226122	0.00682191	0.172428	0.917599	-0.00664366	0.975215	0.0019951
NIN	51199	ENSG00000100503	0.0068227	-0.172426	0.849764	-0.0121633	0.44626	-0.0488819
PURA	5813	ENSG00000185129	0.00683382	-0.172392	0.0314177	-0.137519	0.0418781	-0.130106
IGHV3OR16-10	28306	ENSG00000233732	0.00684341	-0.172362	8.61065e-07	-0.308277	0.0018488	-0.197955
CLEC2L	154790	ENSG00000236279	0.00684714	0.172351	0.000273127	0.23056	0.457527	0.0476806
CCRL2	9034	ENSG00000121797	0.00684785	-0.172349	2.43103e-07	-0.322635	0.000692681	-0.21529
CECR7	100130418	ENSG00000237438	0.00685231	0.172335	0.392594	-0.0548585	0.865193	-0.0109014
MSR1	4481	ENSG00000038945	0.00686478	-0.172297	2.90909e-06	-0.293697	0.000446371	-0.222628
CPEB1	64506	ENSG00000214575	0.00686596	0.172294	0.544144	-0.0389361	0.2554	0.0729375
TXNIP	10628	ENSG00000265972	0.00686988	-0.172282	1.83325e-05	-0.269994	0.141605	-0.0941774
TGIF2	60436	ENSG00000118707	0.00687449	0.172268	0.00830467	0.168283	0.000260016	0.23134
MAST4	375449	ENSG00000069020	0.00688023	-0.17225	0.0170214	-0.15234	0.0733633	-0.114604
OR5P1P	79283	ENSG00000166408	0.00689166	0.172216	0.48311	-0.0450125	0.905316	-0.00763827
TGFB1I1	7041	ENSG00000140682	0.00689854	-0.172195	3.06045e-06	-0.293072	3.02982e-05	-0.263124
SEPHS1	22929	ENSG00000086475	0.00692488	0.172115	0.291181	0.0677045	0.278175	0.0695533
CILP	8483	ENSG00000138615	0.00695452	-0.172026	4.30957e-05	-0.258191	0.00298297	-0.188968
RPL6	6128	ENSG00000089009	0.00695884	0.172013	0.0348074	0.134914	0.137001	0.0952752
LINC01775	101928602	ENSG00000267201	0.00696902	0.171983	0.250173	0.0737433	0.0411175	0.130589
LINC02210-CRHR1	104909134	ENSG00000263715	0.00697552	0.171963	0.818742	-0.0147151	0.0478618	0.126546
ATXN7L3	56970	ENSG00000087152	0.00697567	0.171963	0.635317	0.0304478	0.00498194	0.178875
LINC01858	101929144	ENSG00000261615	0.00697597	0.171962	0.93587	-0.00516692	0.832099	-0.0136139
FOXE3	2301	ENSG00000186790	0.00698024	0.171949	0.918134	-0.00660036	0.698639	0.0248579
ZFP30	22835	ENSG00000120784	0.00698524	0.171934	0.677686	-0.0266849	0.028436	0.140017
RPL10A	4736	ENSG00000198755	0.00699386	0.171908	0.534899	0.0398332	0.0431963	0.129287
PAG1	55824	ENSG00000076641	0.00699498	-0.171905	0.000145302	-0.240368	0.000343086	-0.226912
EPHA2	1969	ENSG00000142627	0.00701456	-0.171846	0.244035	-0.0747046	0.0923189	-0.107779
ARHGAP9	64333	ENSG00000123329	0.00701788	-0.171837	1.44531e-09	-0.374313	5.83258e-05	-0.253874
RAC1P2	442775	ENSG00000249936	0.00702198	-0.171824	0.0105672	-0.16308	0.133968	-0.096014
DRG1	4733	ENSG00000185721	0.00702521	0.171815	3.46662e-08	0.343391	5.72316e-10	0.382745
NTPCR	84284	ENSG00000135778	0.00702788	0.171807	0.0235446	0.14465	0.000123689	0.242807
EVI5	7813	ENSG00000067208	0.00702967	-0.171801	0.451978	-0.0482701	0.0571174	-0.121711
IGHV4-55	28393	ENSG00000254395	0.00703256	-0.171793	1.33371e-07	-0.329198	0.000421645	-0.223563
LAMA2	3908	ENSG00000196569	0.00703541	-0.171784	1.69216e-06	-0.300284	0.00790526	-0.16933
RASGRP1	10125	ENSG00000172575	0.00703806	-0.171776	0.0060546	-0.1749	0.0508878	-0.124886
PLXNB3	5365	ENSG00000198753	0.00705729	-0.171719	0.314276	-0.0645526	0.0558832	-0.122316
FOXO6	100132074	ENSG00000204060	0.00707169	0.171677	0.442274	-0.049311	0.529372	0.0403732
RASGRP2	10235	ENSG00000068831	0.00707344	-0.171672	1.05653e-05	-0.277321	0.000553737	-0.219059
IGHV3-75	28407	ENSG00000254176	0.00708222	-0.171646	8.51303e-05	-0.24837	0.00338264	-0.18654
CALML3	810	ENSG00000178363	0.00709163	-0.171618	0.668248	0.0275148	0.945135	0.00441915
MRPL36	64979	ENSG00000171421	0.00709726	0.171601	0.180407	0.0858587	0.0787779	0.112522
TXNDC15	79770	ENSG00000113621	0.00709937	-0.171595	1.52634e-10	-0.394372	0.0107942	-0.162614
ERP44	23071	ENSG00000023318	0.00710196	-0.171587	0.500789	-0.0432132	0.460663	-0.0473491
MAGEA1	4100	ENSG00000198681	0.0071092	0.171566	0.00469568	0.180065	0.949036	-0.00410454
PRPS1P2	100421295	ENSG00000232630	0.00711102	-0.171561	0.669073	-0.0274421	0.712404	-0.0236686
HIRA	7290	ENSG00000100084	0.00711378	0.171552	0.000737117	0.214232	2.85984e-06	0.293907
PAPLN	89932	ENSG00000100767	0.00711733	-0.171542	6.00801e-10	-0.382308	0.00045175	-0.222432
PEAR1	375033	ENSG00000187800	0.00713838	-0.17148	1.57486e-06	-0.301146	0.00023851	-0.232701
MTA2	9219	ENSG00000149480	0.00714288	0.171467	0.00324078	0.18737	0.00926707	0.165933
CASP1P2	440067	ENSG00000254750	0.00715524	-0.171431	0.652943	-0.0288705	0.813182	-0.0151749
SSSCA1	10534	ENSG00000173465	0.00716293	0.171408	0.558802	0.0375289	0.057742	0.121409
MEIOC	284071	ENSG00000180336	0.00716709	0.171396	0.42599	0.0510872	0.237263	0.075785
FMNL3	91010	ENSG00000161791	0.00718062	-0.171356	3.97976e-06	-0.289811	0.0355447	-0.134376
SMIM25	100506115	ENSG00000224397	0.00718138	-0.171354	8.21762e-09	-0.35781	4.72269e-05	-0.256893
MXD1	4084	ENSG00000059728	0.00718495	-0.171344	0.78343	0.0176485	0.0901095	-0.108513
MIR659	724029	ENSG00000207696	0.00718908	0.171332	0.482459	0.0450794	0.0691433	0.116315
MYCBP2	23077	ENSG00000005810	0.00719222	-0.171323	0.897614	-0.00826293	0.87491	-0.0101089
TAGLN	6876	ENSG00000149591	0.00719629	-0.171311	4.05991e-10	-0.385809	8.23267e-05	-0.248863
RPSAP54	642641	ENSG00000213621	0.0072113	0.171267	0.321198	-0.0636377	0.89743	-0.0082779
CARD9	64170	ENSG00000187796	0.00722201	-0.171236	7.43259e-06	-0.28189	0.000340979	-0.227011
IGHV1-14	28470	ENSG00000253709	0.00722203	-0.171236	2.32739e-05	-0.266754	0.00213318	-0.195307
MS4A2	2206	ENSG00000149534	0.00722311	-0.171233	0.000158018	-0.239088	5.72521e-05	-0.254141
RNASEH1-AS1	100506054	ENSG00000234171	0.00722321	0.171232	0.990562	-0.00075964	0.0929944	0.107558
LINC00514	283875	ENSG00000262152	0.00722891	0.171216	0.591719	-0.0344318	0.284941	0.0685844
CD70	970	ENSG00000125726	0.00722963	0.171214	0.0537511	-0.123389	0.0438278	0.128902
HACE1	57531	ENSG00000085382	0.0072312	0.171209	0.685738	0.0259803	0.444195	-0.0491039
HMGB2	3148	ENSG00000164104	0.00723428	0.1712	0.0149912	0.155263	0.012127	0.160042
ITGA1	3672	ENSG00000213949	0.0072405	-0.171182	1.93876e-05	-0.269238	7.53684e-05	-0.250157
ZNF233	353355	ENSG00000159915	0.00724329	0.171174	0.933784	0.00533538	0.182183	0.0855113
EPRS	2058	ENSG00000136628	0.00725508	0.17114	0.00209438	0.195649	0.00672796	0.172717
HGH1	51236	ENSG00000235173	0.00725856	0.17113	0.000255867	0.231594	0.085215	0.110192
RPL19P20	392451	ENSG00000229168	0.00725872	0.17113	0.468966	0.0464777	0.82399	-0.014282
OR51J1	79470	ENSG00000184321	0.0072678	0.171103	0.319911	0.0638067	0.869706	0.0105332
HNRNPC	3183	ENSG00000092199	0.0072768	0.171077	0.000619236	0.217185	0.00406257	0.18295
FCGR2B	2213	ENSG00000072694	0.0072773	-0.171076	9.05964e-11	-0.39884	0.000117192	-0.243618
MRPL45	84311	ENSG00000278845	0.00728006	0.171068	0.000227477	0.233445	0.000475207	0.221598
PARS2	25973	ENSG00000162396	0.00728281	0.17106	2.5909e-07	0.32193	0.00052895	0.219822
CDC37L1	55664	ENSG00000106993	0.00728314	-0.171059	0.125033	-0.098268	0.106864	-0.103268
MMP25-AS1	100507419	ENSG00000261971	0.00728636	-0.17105	0.146498	-0.0930402	0.0297705	-0.138873
MAZ	4150	ENSG00000103495	0.00728819	0.171044	6.48167e-05	0.252351	9.14055e-05	0.247321
KCNJ11	3767	ENSG00000187486	0.00728985	0.17104	0.00441095	0.181316	0.231779	0.0766757
HIC1	3090	ENSG00000177374	0.00729475	-0.171026	5.79781e-08	-0.338057	4.08254e-05	-0.258955
RNU1-136P	106481632	ENSG00000206908	0.00729804	0.171016	0.94228	-0.00464952	0.0405012	0.130986
CENPF	1063	ENSG00000117724	0.00729815	0.171016	4.64826e-06	0.287865	0.000333314	0.227378
TGFB3	7043	ENSG00000119699	0.00731701	-0.170962	2.01926e-06	-0.298154	0.00844623	-0.167923
ZNF420	147923	ENSG00000197050	0.00731975	0.170954	0.342059	-0.0609552	0.0102927	0.163656
HERC2P10	390561	ENSG00000259845	0.00733243	0.170917	0.955716	-0.00356591	0.00540649	0.177218
FAM181B	220382	ENSG00000182103	0.00733503	0.17091	0.559021	0.037508	0.02622	0.142024
ZNF793-AS1	101927720	ENSG00000266916	0.0073388	0.170899	0.527397	-0.0405669	0.245682	0.0744451
COL11A1	1301	ENSG00000060718	0.0073397	-0.170897	3.96809e-05	-0.259356	0.0126897	-0.15903
IGKV1OR22-1	3530	ENSG00000253481	0.00734734	-0.170875	1.79968e-05	-0.270243	0.00312118	-0.188096
IFI30	10437	ENSG00000216490	0.00734848	-0.170871	1.12983e-07	-0.330985	9.16822e-05	-0.247276
HMBOX1-IT1	106481795	ENSG00000259196	0.00734958	0.170868	0.132871	0.0962845	0.963117	-0.00296952
FER1L4	80307	ENSG00000088340	0.00735131	-0.170863	0.000127652	-0.242331	0.00010311	-0.245533
SCIMP	388325	ENSG00000161929	0.00735161	-0.170862	1.57132e-06	-0.301173	0.00132054	-0.204054
SH2D1A	4068	ENSG00000183918	0.007356	-0.17085	1.26388e-06	-0.303766	0.0125215	-0.159328
RPL22	6146	ENSG00000116251	0.00736761	0.170817	0.998185	-0.000146039	0.779185	-0.0180036
LINC02044	101929717	ENSG00000243795	0.00737845	0.170786	0.531501	-0.0401648	0.788996	0.0171839
PIGU	128869	ENSG00000101464	0.00739006	0.170753	0.0547199	0.122897	0.257979	0.0725442
FMOD	2331	ENSG00000122176	0.00739521	-0.170738	7.1122e-09	-0.359218	0.00126484	-0.204823
DSTNP1	387492	ENSG00000230982	0.00739799	-0.17073	0.00607001	-0.174848	0.0261225	-0.142116
SPATC1	375686	ENSG00000186583	0.00740045	-0.170723	0.0143667	-0.156232	0.130885	-0.0967783
AKAP13	11214	ENSG00000170776	0.00740345	-0.170715	0.709648	-0.0239061	0.0707855	-0.115639
ECHDC3	79746	ENSG00000134463	0.00742058	0.170666	0.450552	-0.0484223	0.200172	-0.0821256
RHOH	399	ENSG00000168421	0.00743917	-0.170613	1.23763e-08	-0.353781	0.000247123	-0.232143
CPEB1-AS1	283692	ENSG00000259462	0.0074482	0.170588	0.993287	-0.000540284	0.108717	0.102729
TMEM110-MUSTN1	100526772	ENSG00000248592	0.00745116	-0.17058	0.000255346	-0.231626	0.00466784	-0.180185
DTX3L	151636	ENSG00000163840	0.00745823	-0.17056	0.00408246	-0.182853	0.717138	-0.0232614
MRPL40	64976	ENSG00000185608	0.00746264	0.170547	0.0147892	0.155572	2.53789e-06	0.295372
PHLDA3	23612	ENSG00000174307	0.00746761	-0.170533	9.57409e-06	-0.278609	0.0766778	-0.113315
HOXC-AS1	100874363	ENSG00000250451	0.00747331	0.170517	0.972445	0.00221812	0.033718	0.135727
IL1R1	3554	ENSG00000115594	0.00748567	-0.170482	2.12673e-06	-0.297525	4.09627e-05	-0.258908
GGT7	2686	ENSG00000131067	0.00748892	0.170473	0.0174598	0.151749	0.207726	0.08077
XIRP1	165904	ENSG00000168334	0.00749015	-0.17047	0.000978797	-0.209341	0.00113784	-0.206699
C20orf197	284756	ENSG00000176659	0.00750616	0.170425	0.066822	-0.117293	0.445967	-0.0489134
IGHV3-49	28423	ENSG00000211965	0.00750853	-0.170418	4.9713e-06	-0.287018	0.000942174	-0.210005
ELP6	54859	ENSG00000163832	0.00751278	0.170406	0.0114864	0.161245	0.00302275	0.188713
RELT	84957	ENSG00000054967	0.00751868	-0.17039	0.000847222	-0.211845	0.0842124	-0.110545
RGS11	8786	ENSG00000076344	0.00753386	-0.170347	0.00216816	-0.195004	0.0282914	-0.140144
DPY30	84661	ENSG00000162961	0.0075432	0.170321	0.00026755	0.230887	0.0167512	0.152711
RTN3	10313	ENSG00000133318	0.00756674	0.170255	0.15279	0.0916195	0.748808	0.0205605
EIF6	3692	ENSG00000242372	0.00757444	0.170234	0.0035781	0.185445	0.33359	0.0620313
WDR88	126248	ENSG00000166359	0.00759143	0.170187	0.511987	0.0420908	0.112597	0.101623
RSAD2	91543	ENSG00000134321	0.00759856	-0.170167	8.94134e-05	-0.247647	0.37615	-0.0567861
LINC00456	103625683	ENSG00000233124	0.00760907	0.170138	0.789945	-0.0171047	0.892049	-0.00871471
IGHV3OR16-9	28307	ENSG00000270472	0.00761837	-0.170112	6.05016e-08	-0.337611	0.000599315	-0.217735
SLC7A7	9056	ENSG00000155465	0.00762065	-0.170105	3.88706e-09	-0.365034	0.000362197	-0.226036
DSCR8	84677	ENSG00000198054	0.0076319	0.170074	0.180182	0.0859029	0.709161	0.0239481
OLFML2B	25903	ENSG00000162745	0.00764059	-0.17005	4.23157e-06	-0.289044	0.0048305	-0.179497
LINC02362	102723766	ENSG00000249096	0.00764269	-0.170045	1.02184e-07	-0.332061	0.00300521	-0.188825
SERPINB2	5055	ENSG00000197632	0.00765065	-0.170023	0.253667	0.0732034	0.71014	0.0238637
LRRC37A3	374819	ENSG00000176809	0.00765885	-0.17	0.223143	0.0781092	0.518002	-0.0414932
ISM2	145501	ENSG00000100593	0.0076629	0.169989	0.000492727	0.220999	0.43873	0.0496943
IGHG3	3502	ENSG00000211897	0.00766848	-0.169973	1.38724e-08	-0.352649	0.000262409	-0.231195
EIF3L	51386	ENSG00000100129	0.00767225	0.169963	0.0609431	0.119901	7.2428e-05	0.250737
SDHA	6389	ENSG00000073578	0.00767387	0.169959	0.0979341	0.105975	0.291113	0.067714
DNAL4	10126	ENSG00000100246	0.00767586	0.169953	0.159588	-0.0901333	0.0139179	0.156951
TRMT6	51605	ENSG00000089195	0.00768821	0.169919	1.26821e-05	0.274916	0.207565	0.0807984
TMEM199	147007	ENSG00000244045	0.00769291	0.169906	0.00128757	0.204506	9.85533e-05	0.246205
AK1	203	ENSG00000106992	0.00769705	-0.169895	0.185638	-0.0848427	0.00849191	-0.167808
PRRX1	5396	ENSG00000116132	0.00772669	-0.169814	1.76613e-05	-0.270496	0.302362	-0.0661587
TMEM69	51249	ENSG00000159596	0.00773636	0.169787	0.0136049	0.157465	0.017616	0.151541
ACTBP2	62	ENSG00000213763	0.00774081	-0.169775	0.000786756	-0.213118	0.00369625	-0.18481
PDLIM7	9260	ENSG00000196923	0.00774214	-0.169771	8.42143e-11	-0.39946	3.36251e-07	-0.319023
RN7SL810P	106481142	ENSG00000243035	0.00777257	0.169688	0.720728	0.0229533	0.748384	0.0205965
HOXB13	10481	ENSG00000159184	0.00779045	0.16964	0.756951	-0.019872	0.00131909	0.204074
OXCT1	5019	ENSG00000083720	0.00779612	0.169625	0.0166828	0.152805	0.0224313	0.14582
HLA-DMB	3109	ENSG00000242574	0.00780373	-0.169604	1.20501e-09	-0.375987	0.00164498	-0.200092
PAM	5066	ENSG00000145730	0.00780467	-0.169601	0.00483825	-0.179465	0.00245521	-0.192672
DUOXA1	90527	ENSG00000140254	0.00780863	-0.169591	0.592532	-0.0343564	0.469768	-0.046394
MIR4279	100422874	ENSG00000266243	0.00781018	0.169586	0.832266	0.0136001	0.813902	0.0151153
IGFBP6	3489	ENSG00000167779	0.00782935	-0.169535	0.0443673	-0.128577	0.0689149	-0.11641
ANKRD44	91526	ENSG00000065413	0.00783656	-0.169515	1.04737e-05	-0.277435	0.00470038	-0.180045
MS4A10	341116	ENSG00000172689	0.00783666	0.169515	0.956316	0.00351754	0.631683	-0.0307753
DBF4B	80174	ENSG00000161692	0.00783703	0.169514	0.0205122	0.147959	0.00425507	0.182032
TOP2A	7153	ENSG00000131747	0.00783932	0.169508	9.08982e-06	0.279285	5.7893e-05	0.253981
ISG20	3669	ENSG00000172183	0.0078465	-0.169488	1.96455e-06	-0.298486	0.074078	-0.114322
HNRNPU	3192	ENSG00000153187	0.00784817	0.169484	0.000581293	0.218247	0.00604431	0.174935
CTNND2	1501	ENSG00000169862	0.00785272	0.169471	0.922985	-0.00620802	0.340177	0.0611929
CYTH3	9265	ENSG00000008256	0.00785558	-0.169464	6.04399e-05	-0.253361	0.00165362	-0.199997
CSAG4	100130935	ENSG00000242599	0.00785653	0.169461	0.677325	0.0267166	0.8308	-0.0137207
OR7E38P	389537	ENSG00000183444	0.0078653	0.169438	0.00773849	0.169781	0.18496	0.0849731
MIGA2	84895	ENSG00000148343	0.00787346	-0.169416	0.749119	0.0205342	0.434276	-0.0501786
BRICD5	283870	ENSG00000182685	0.007874	-0.169414	0.143582	-0.0937144	0.11521	-0.100895
CCL8	6355	ENSG00000108700	0.00788665	-0.16938	0.000329525	-0.227561	0.0297573	-0.138884
CEACAMP10	1098	ENSG00000241104	0.00790992	0.169318	0.584324	-0.0351205	0.711087	-0.023782
FANCD2	2177	ENSG00000144554	0.00791104	0.169315	0.000202831	0.235236	0.00138688	0.203177
LVRN	206338	ENSG00000172901	0.00791131	0.169314	0.762988	-0.0193631	0.932661	0.00542608
PSMB1	5689	ENSG00000008018	0.00791253	0.169311	0.0489525	0.125938	0.0374906	0.133
STX4	6810	ENSG00000103496	0.00791404	-0.169307	0.000265493	-0.23101	0.0445164	-0.128487
CCDC43	124808	ENSG00000180329	0.00792082	0.169289	0.0752772	0.113854	0.0117875	0.160672
FZD6	8323	ENSG00000164930	0.00793061	-0.169262	0.503116	0.0429789	0.438862	0.04968
MS4A6A	64231	ENSG00000110077	0.00793272	-0.169257	1.06748e-08	-0.355243	0.00105568	-0.208018
MYO1G	64005	ENSG00000136286	0.00793607	-0.169248	3.8766e-08	-0.34224	0.000185704	-0.236604
TPGS2	25941	ENSG00000134779	0.00793724	0.169245	1.46615e-05	0.27299	0.00301414	0.188768
TEP1	7011	ENSG00000129566	0.00795846	-0.169188	4.01809e-05	-0.259179	0.0316984	-0.137295
IGLV3-29	28790	ENSG00000253338	0.00796014	-0.169184	0.000116742	-0.243676	0.00638153	-0.173814
BNIP3P5	100421724	ENSG00000260571	0.00796268	-0.169177	0.0753961	-0.113808	0.30784	-0.0654151
RIPOR1	79567	ENSG00000039523	0.00796396	-0.169173	1.06228e-05	-0.27725	0.00209109	-0.195678
EGR2	1959	ENSG00000122877	0.0079751	-0.169144	0.0742723	-0.114246	0.185719	-0.084827
PTPDC1	138639	ENSG00000158079	0.00797729	-0.169138	0.480952	-0.0452345	0.409394	0.0529385
PLCE1-AS1	100128054	ENSG00000268894	0.00798552	0.169116	0.86116	-0.0112309	0.984656	-0.00123503
IGKV1-33	28933	ENSG00000242076	0.00799266	-0.169097	5.23536e-08	-0.339123	0.0033369	-0.186804
DALRD3	55152	ENSG00000178149	0.00800041	0.169077	0.429277	-0.0507256	0.641487	0.0298937
RNU6-1041P	106481509	ENSG00000252063	0.00803858	0.168976	0.874024	-0.0101811	0.838293	0.0131045
IGHV3OR15-7	28318	ENSG00000259490	0.00804992	-0.168946	4.53259e-07	-0.315656	0.00252852	-0.192117
FCER1G	2207	ENSG00000158869	0.00806019	-0.168919	2.00719e-09	-0.371266	0.00010659	-0.245038
MXRA5	25878	ENSG00000101825	0.00807592	-0.168877	9.40119e-05	-0.246905	0.00137962	-0.203271
IGLV7-43	28776	ENSG00000211652	0.00807979	-0.168867	1.98149e-07	-0.324888	0.00209592	-0.195635
SEPT10P1	389662	ENSG00000253541	0.00810073	-0.168812	0.968966	0.00249836	0.911763	0.00711603
PSG1	5669	ENSG00000231924	0.00811326	0.168779	0.646331	-0.0294601	0.790268	-0.0170778
CPNE5	57699	ENSG00000124772	0.00812749	-0.168742	1.70818e-08	-0.350571	9.07023e-05	-0.247435
MRPS18B	28973	ENSG00000204568	0.00813232	0.168729	9.00646e-07	0.307752	0.0033893	0.186501
CXCL10	3627	ENSG00000169245	0.00814042	-0.168708	1.48807e-07	-0.328012	0.0633163	-0.118824
BARX1-AS1	101928040	ENSG00000235601	0.00814845	0.168687	0.383626	0.0559035	0.105938	0.10354
PCLAF	9768	ENSG00000166803	0.00814959	0.168684	0.000481219	0.22139	0.00234279	0.193554
HSPE1P18	106480257	ENSG00000255163	0.00815704	-0.168665	0.00130351	-0.204286	0.0290421	-0.139492
C12orf74	338809	ENSG00000214215	0.00816763	0.168637	0.198177	-0.0824899	0.148991	0.0924717
RN7SL45P	106481975	ENSG00000264862	0.00816979	0.168632	0.730773	-0.0220939	0.0708541	0.115611
EBNA1BP2	10969	ENSG00000117395	0.00819175	0.168574	0.102868	0.104456	0.178305	0.0862731
MCIDAS	345643	ENSG00000234602	0.00819422	0.168568	0.00268487	0.190979	0.0182887	0.150666
LINC00355	144766	ENSG00000227674	0.00819589	0.168564	0.843388	0.0126862	0.646357	0.0294578
ARNTL	406	ENSG00000133794	0.00825499	-0.168411	0.630852	0.0308503	0.186561	-0.0846656
SUN1	23353	ENSG00000164828	0.00826032	-0.168397	0.779837	-0.0179489	0.459865	-0.0474333
UBE2Q2P1	388165	ENSG00000189136	0.00826187	-0.168393	0.0169526	-0.152434	0.0324825	-0.136676
ST13P5	144106	ENSG00000212789	0.00827204	0.168367	0.558818	0.0375274	0.0696179	0.116118
NEAT1	283131	ENSG00000245532	0.00827272	-0.168365	0.0212175	-0.147153	0.0369138	-0.133401
CCNL1	57018	ENSG00000163660	0.00827407	-0.168362	0.0262025	-0.14204	0.0239835	-0.144202
ARHGAP15	55843	ENSG00000075884	0.0082785	-0.16835	1.14829e-08	-0.354523	0.00138419	-0.203211
SASH3	54440	ENSG00000122122	0.00828317	-0.168338	4.3089e-09	-0.36405	0.000504951	-0.220593
IGKV2-24	28923	ENSG00000241294	0.00828782	-0.168326	1.14442e-08	-0.354556	0.00154974	-0.201175
MEI1	150365	ENSG00000167077	0.00828927	-0.168323	5.12839e-09	-0.362381	0.000867924	-0.211428
HIF1A-AS2	100750247	ENSG00000258667	0.00830673	-0.168278	0.0933466	-0.107443	0.0279271	-0.140466
IDS	3423	ENSG00000010404	0.00831284	-0.168262	0.00174531	-0.199011	0.00344211	-0.186201
MYL6P1	54043	ENSG00000226543	0.00832293	-0.168236	0.49096	-0.0442093	0.156145	-0.0908798
CMKLR1	1240	ENSG00000174600	0.00833529	-0.168205	4.88547e-07	-0.314804	0.00572856	-0.176037
DDX43P1	100421307	ENSG00000248295	0.00834088	0.16819	0.890375	-0.00885069	0.926436	0.00592898
LYSMD3	116068	ENSG00000176018	0.00835232	-0.168161	0.000231671	-0.233158	0.000380909	-0.225219
ITGA2	3673	ENSG00000164171	0.00835237	-0.168161	0.52274	-0.041025	0.380959	-0.0562172
PSD2-AS1	101929696	ENSG00000249131	0.0083563	0.168151	0.266922	0.0712007	0.148436	0.0925977
FAM30A	9834	ENSG00000226777	0.00836476	-0.168129	1.46057e-06	-0.302046	0.000764081	-0.213618
LACC1	144811	ENSG00000179630	0.00836499	-0.168129	2.15829e-07	-0.323948	0.00191263	-0.19733
IGHD2-2	28505	ENSG00000211931	0.00837121	-0.168113	1.81168e-05	-0.270153	0.00813984	-0.16871
LINC00574	80069	ENSG00000231690	0.00837163	0.168112	0.209379	-0.0804781	0.286849	-0.068314
IGHV3-76	28406	ENSG00000253247	0.00837893	-0.168093	3.15171e-06	-0.292709	0.0185463	-0.150338
GRIP2	80852	ENSG00000144596	0.00839433	-0.168054	0.00103151	-0.208424	0.116373	-0.100575
IGKV1OR2-11	28863	ENSG00000270187	0.00839563	-0.168051	5.1713e-06	-0.286519	0.00525243	-0.177805
CYTL1	54360	ENSG00000170891	0.00839675	-0.168048	0.00237692	-0.193283	0.0411809	-0.130549
TTC7A	57217	ENSG00000068724	0.00839812	-0.168045	0.310807	-0.065016	0.0199801	-0.148583
PCCB	5096	ENSG00000114054	0.00839938	0.168041	6.03618e-07	0.312386	0.000664626	0.215991
PLEKHO2	80301	ENSG00000241839	0.0084104	-0.168013	8.62031e-10	-0.379046	0.000336319	-0.227233
EXD3	54932	ENSG00000187609	0.00841049	-0.168013	0.164546	-0.0890791	0.105352	-0.103714
FAM174B	400451	ENSG00000185442	0.00841287	0.168007	0.688709	-0.0257212	0.285983	-0.0684366
FIBIN	387758	ENSG00000176971	0.00842748	-0.16797	4.9121e-05	-0.256333	0.00305009	-0.18854
DUOX1	53905	ENSG00000137857	0.00842938	-0.167965	0.500746	-0.0432175	0.486656	-0.0446488
PARP15	165631	ENSG00000173200	0.00843674	-0.167947	3.93803e-05	-0.259462	0.00277248	-0.190368
DROSHA	29102	ENSG00000113360	0.00843726	0.167945	0.160766	0.0898806	0.116226	0.100615
DUSP5P2	643459	ENSG00000235338	0.00845474	0.167901	0.30547	0.0657358	0.6233	0.0315338
KLRK1	22914	ENSG00000213809	0.00848098	-0.167835	0.000495515	-0.220906	0.00509046	-0.17844
POPDC2	64091	ENSG00000121577	0.00848222	-0.167832	0.000689014	-0.21538	0.526508	-0.0406542
INAFM2	100505573	ENSG00000259330	0.00848706	-0.16782	0.00795872	-0.169187	5.19158e-05	-0.255544
NECAB3	63941	ENSG00000125967	0.0084882	0.167817	0.0171182	0.152208	0.614769	0.0323101
PLXDC2	84898	ENSG00000120594	0.00849331	-0.167804	0.000146211	-0.240273	0.00683546	-0.172387
ZDHHC21	340481	ENSG00000175893	0.00850572	-0.167773	0.128557	-0.0973647	0.0102821	-0.163678
RDM1	201299	ENSG00000278023	0.00855301	0.167654	0.13522	0.0957075	0.0200212	0.148534
ANKRD27	84079	ENSG00000105186	0.00855694	0.167645	0.414666	0.0523458	0.0219678	0.146321
LINC01150	101927624	ENSG00000229671	0.00857146	-0.167608	7.46091e-05	-0.250305	0.000954178	-0.209785
BCKDHA	593	ENSG00000248098	0.00860022	0.167537	0.345903	0.0604725	0.189416	0.0841219
COA4	51287	ENSG00000181924	0.00860697	0.16752	0.0427683	0.129551	0.0344957	0.135144
PRRT3	285368	ENSG00000163704	0.00860881	0.167515	0.846808	0.0124056	0.668188	0.0275201
ITSN2	50618	ENSG00000198399	0.008618	-0.167492	0.000121191	-0.243114	0.0411062	-0.130596
LINC00305	221241	ENSG00000179676	0.00862306	0.16748	0.701442	-0.0246151	0.899795	-0.00808598
IGKV5-2	28907	ENSG00000211599	0.00862651	-0.167471	3.67744e-05	-0.260424	0.0238572	-0.144331
CXCL9	4283	ENSG00000138755	0.0086288	-0.167466	5.40273e-06	-0.285965	0.0156873	-0.154224
IVD	3712	ENSG00000128928	0.00863109	0.16746	0.00235148	0.193485	0.120345	0.0995009
NRIP1	8204	ENSG00000180530	0.00863961	-0.167439	0.0210817	-0.147307	0.00958696	-0.1652
INSM1	3642	ENSG00000173404	0.00864544	0.167424	0.675688	-0.0268603	0.69469	0.0252007
LINC01443	400644	ENSG00000266554	0.00864748	0.167419	0.448105	-0.048684	0.362713	-0.0584
NEIL1	79661	ENSG00000140398	0.00865184	-0.167409	0.0277294	-0.140642	0.120168	-0.0995481
PA2G4	5036	ENSG00000170515	0.00865255	0.167407	0.000107077	0.24497	0.00104731	0.208158
RPS24P12	100271098	ENSG00000220237	0.00865647	0.167397	0.572748	0.0362065	0.23097	0.0768084
RALY	22913	ENSG00000125970	0.00865891	0.167391	0.756356	0.0199223	0.352008	0.0597127
KLF6	1316	ENSG00000067082	0.00866049	-0.167387	3.48406e-08	-0.343339	0.000497729	-0.220832
RPL31P58	100271485	ENSG00000243053	0.00866493	0.167376	0.0289535	0.139568	0.0231115	0.1451
IFNG-AS1	100885789	ENSG00000255733	0.00867856	-0.167343	0.000201851	-0.235311	0.0595735	-0.120538
RASSF9	9182	ENSG00000198774	0.00870547	-0.167276	0.0223342	0.145924	0.20006	0.0821461
SMUG1	23583	ENSG00000123415	0.00871401	0.167255	0.0227978	0.145429	0.00215118	0.195151
STAT2	6773	ENSG00000170581	0.0087188	-0.167244	4.24907e-06	-0.288992	0.343408	-0.0607854
ERG28	11161	ENSG00000133935	0.00872686	0.167224	0.00172054	0.199273	0.0777764	0.112898
GOLPH3	64083	ENSG00000113384	0.00875346	0.167159	0.807332	0.0156594	0.383759	0.0558879
WDR44	54521	ENSG00000131725	0.00876616	-0.167128	0.828524	-0.0139082	0.654412	-0.0287398
MFGE8	4240	ENSG00000140545	0.00877449	-0.167107	0.000156676	-0.239218	0.00134064	-0.203784
MIR648	693233	ENSG00000207780	0.00877598	0.167104	0.000771273	0.213458	0.000270937	0.230688
DDX5	1655	ENSG00000108654	0.00878885	-0.167072	0.0318504	-0.137174	0.216851	-0.0791787
TMEM14C	51522	ENSG00000111843	0.00880825	0.167025	0.271266	0.0705594	0.372157	0.0572619
FOXP3	50943	ENSG00000049768	0.0088264	-0.166981	2.41319e-07	-0.322716	0.0094181	-0.165584
GGTA1P	2681	ENSG00000204136	0.00882853	-0.166976	6.46667e-07	-0.311594	0.000253515	-0.23174
TAB1	10454	ENSG00000100324	0.00884292	0.166941	0.228304	0.077248	6.83522e-05	0.25158
GJB3	2707	ENSG00000188910	0.00884485	-0.166936	0.391919	-0.0549366	0.681499	-0.0263509
USP15	9958	ENSG00000135655	0.00885056	-0.166922	0.239275	-0.0754617	0.938885	-0.00492349
CLN6	54982	ENSG00000128973	0.00885465	0.166912	0.00054913	0.219198	0.00106364	0.207886
RNF149	284996	ENSG00000163162	0.00886437	-0.166889	0.674582	-0.0269574	0.219327	-0.0787552
RNY4P18	100379298	ENSG00000212409	0.00886782	0.16688	0.0106153	0.162981	0.0198946	0.148684
SFRP4	6424	ENSG00000106483	0.00887355	-0.166866	1.26172e-06	-0.303786	0.0605246	-0.120094
SPRR3	6707	ENSG00000163209	0.00887499	-0.166863	0.0342513	0.135326	0.937741	-0.00501586
SCAF1	58506	ENSG00000126461	0.00887618	0.16686	0.597061	0.0339369	0.663989	0.0278909
GBP2	2634	ENSG00000162645	0.00888519	-0.166838	7.68565e-14	-0.453671	0.000982636	-0.209273
ALOX15P2	642959	ENSG00000188101	0.00888991	0.166827	0.829463	0.0138309	0.694527	0.0252148
IGLV5-45	28781	ENSG00000211650	0.00890441	-0.166792	5.23375e-06	-0.286367	0.00132305	-0.20402
PRAME	23532	ENSG00000185686	0.00890441	0.166792	0.00286401	0.189748	0.00020263	0.235251
ZNF726	730087	ENSG00000213967	0.0089083	0.166782	0.953549	-0.0037406	0.885624	-0.0092369
RPS8	6202	ENSG00000142937	0.00891206	0.166773	0.550875	-0.0382875	0.334186	0.0619549
IGFL1	374918	ENSG00000188293	0.00893507	-0.166718	0.682198	-0.0262897	0.00215774	-0.195094
TNFSF11	8600	ENSG00000120659	0.00893882	-0.166709	8.11943e-08	-0.334509	3.32938e-05	-0.261813
TIPIN	54962	ENSG00000075131	0.00895386	0.166673	8.14997e-08	0.334469	0.000572419	0.218504
THBS2	7058	ENSG00000186340	0.00895735	-0.166665	1.08759e-06	-0.305541	0.000327814	-0.227645
ARID5A	10865	ENSG00000196843	0.00896962	-0.166635	0.00184691	-0.197974	0.0820761	-0.111309
LILRB4	11006	ENSG00000186818	0.00897236	-0.166629	9.80724e-06	-0.278295	0.00457842	-0.180572
NRIR	104326052	ENSG00000225964	0.00897399	-0.166625	0.000272624	-0.230589	0.0797081	-0.112176
CACNA1E	777	ENSG00000198216	0.00900131	0.166559	0.0889722	0.108896	9.57307e-05	0.246637
LINC01198	101929344	ENSG00000231817	0.00902619	0.1665	0.0350552	0.134732	0.12648	0.0978948
INTS4	92105	ENSG00000149262	0.00902745	0.166497	0.337195	0.0615711	0.517204	0.0415723
KCNH5	27133	ENSG00000140015	0.00903096	0.166489	0.191029	0.0838174	0.728165	0.0223166
TRIM50	135892	ENSG00000146755	0.00904074	0.166465	0.0200611	0.148487	0.382138	-0.0560783
GTPBP4	23560	ENSG00000107937	0.00904317	0.16646	0.24791	0.0740958	0.0563474	0.122087
ZNF92P3	100419711	ENSG00000269421	0.00904689	0.166451	0.600054	0.0336604	0.971565	0.00228903
UQCC2	84300	ENSG00000137288	0.00905842	0.166423	0.0246378	0.143548	0.112864	0.101548
OR7E100P	81430	ENSG00000242525	0.00906098	0.166417	0.775908	-0.0182779	0.348379	-0.0601633
XPO5	57510	ENSG00000124571	0.00908131	0.166369	2.95749e-11	0.408208	0.00199448	0.196555
KCNH6	81033	ENSG00000173826	0.00909837	0.166329	0.821192	-0.0145128	0.610976	-0.0326567
DPRX	503834	ENSG00000204595	0.00909967	0.166326	0.979621	0.00164036	0.942183	-0.0046573
ANTXR2	118429	ENSG00000163297	0.00911276	-0.166295	1.98204e-07	-0.324885	0.000843659	-0.211917
LINC02505	105374400	ENSG00000248215	0.00911569	0.166288	0.42444	0.0512583	0.94638	-0.00431871
MGAM2	93432	ENSG00000257743	0.00911761	0.166283	0.621735	-0.0316758	0.0253332	0.142868
MARCH6	10299	ENSG00000145495	0.00911908	0.16628	0.878473	0.00981873	0.500016	0.0432912
IGHJ2P	28480	ENSG00000237547	0.00912546	-0.166265	0.000107742	-0.244878	0.00380891	-0.184221
GLS	2744	ENSG00000115419	0.00913149	-0.16625	1.25737e-05	-0.275029	0.00643993	-0.173626
CBFA2T2	9139	ENSG00000078699	0.00914861	0.16621	0.0482842	0.126309	0.0324283	0.136718
MMP2	4313	ENSG00000087245	0.00916245	-0.166178	3.57132e-08	-0.343085	1.00277e-05	-0.278004
PLCB2	5330	ENSG00000137841	0.00916411	-0.166174	6.46126e-08	-0.336921	0.000125085	-0.242638
SRSF3	6428	ENSG00000112081	0.00919679	0.166097	0.000194236	0.235908	0.00313198	0.18803
TMEM147	10430	ENSG00000105677	0.00920616	0.166075	0.170237	-0.0878981	0.422641	0.0514574
IGHV3-73	28409	ENSG00000211976	0.00922054	-0.166041	2.9772e-07	-0.320384	0.00037227	-0.225592
DAP	1611	ENSG00000112977	0.00923219	0.166014	0.0557568	-0.122379	0.627729	-0.0311325
LINC00643	646113	ENSG00000186369	0.00924059	0.165995	0.586332	-0.0349331	0.765309	-0.0191678
FAT2	2196	ENSG00000086570	0.00926548	-0.165937	0.678558	-0.0266085	0.564193	-0.0370159
CD248	57124	ENSG00000174807	0.00929481	-0.165868	6.49503e-05	-0.252321	0.000479771	-0.22144
FOXO1	2308	ENSG00000150907	0.0093133	-0.165826	0.321411	-0.0636098	0.141934	-0.0941
NLRC3	197358	ENSG00000167984	0.00931956	-0.165811	1.95428e-05	-0.26913	0.00475837	-0.179799
IGHV1-2	28474	ENSG00000211934	0.00932116	-0.165807	4.22292e-07	-0.316458	0.00209843	-0.195613
RCC2P6	100421131	ENSG00000254454	0.0093306	0.165785	0.246587	0.0743029	0.0387992	0.132108
ZNF840P	100533646	ENSG00000184617	0.00933289	0.16578	0.467483	0.0466327	0.705196	-0.0242904
STAT4	6775	ENSG00000138378	0.00935019	-0.16574	4.52786e-11	-0.404678	0.00123547	-0.205241
C16orf74	404550	ENSG00000154102	0.00935733	-0.165724	0.282997	0.0688611	0.594535	-0.0341706
SIGLEC1	6614	ENSG00000088827	0.00935738	-0.165724	6.10412e-06	-0.284413	0.00221344	-0.194618
CD79B	974	ENSG00000007312	0.00936214	-0.165713	1.01543e-07	-0.332128	0.00143616	-0.202549
BEST4	266675	ENSG00000142959	0.00937026	0.165694	0.0840058	-0.110618	0.327755	-0.0627827
AKIRIN1P1	100418731	ENSG00000257786	0.00937732	0.165678	0.687407	0.0258347	0.750744	0.0203966
DCLRE1A	9937	ENSG00000198924	0.00937929	0.165673	0.127733	0.0975741	0.00823087	0.168473
PPIE	10450	ENSG00000084072	0.00937967	0.165672	0.170592	0.0878254	0.148016	0.0926932
RELL1	768211	ENSG00000181826	0.00938136	-0.165668	0.117763	0.100196	0.468085	0.0465698
RIBC2	26150	ENSG00000128408	0.00940826	0.165607	0.901206	-0.00797153	0.105165	0.103769
TOR2A	27433	ENSG00000160404	0.00942821	-0.165561	0.433465	-0.0502671	0.336432	-0.0616682
BTF3P7	652960	ENSG00000219986	0.00943187	-0.165552	0.295387	-0.0671184	0.0571727	-0.121684
NDUFS5	4725	ENSG00000168653	0.00945142	0.165508	0.461037	0.0473098	0.618584	0.0319623
SYTL1	84958	ENSG00000142765	0.00945163	-0.165507	0.162761	-0.0894558	0.217467	-0.0790731
RASL11B	65997	ENSG00000128045	0.00945502	0.165499	0.964023	0.00289648	0.480029	0.0453296
RPL37P18	100271342	ENSG00000229235	0.0094567	0.165496	0.0203788	0.148114	0.00476369	0.179777
VSIR	64115	ENSG00000107738	0.00948635	-0.165428	1.98192e-09	-0.371384	0.000513602	-0.220311
NCF1C	654817	ENSG00000165178	0.00949361	-0.165411	4.19669e-08	-0.34142	0.00088667	-0.211058
SELP	6403	ENSG00000174175	0.00952334	-0.165344	4.80124e-05	-0.256658	0.00613757	-0.17462
ADAMDEC1	27299	ENSG00000134028	0.00952935	-0.16533	5.83844e-05	-0.253859	0.140587	-0.0944177
OR4C11	219429	ENSG00000172188	0.00953175	0.165325	0.752185	0.0202748	0.112361	0.101689
USP17L3	645836	ENSG00000225327	0.00953175	0.165325	0.752185	0.0202748	0.112361	0.101689
LINC01866	107985806	ENSG00000237670	0.00953409	0.165319	0.749462	-0.0205052	0.334087	-0.0619676
ZNF620	253639	ENSG00000177842	0.00954199	0.165301	0.279444	0.0693704	0.175323	0.0868672
MMP1	4312	ENSG00000196611	0.00954922	-0.165285	7.49899e-05	-0.25023	0.00613455	-0.17463
GOLGA1	2800	ENSG00000136935	0.00955948	-0.165262	0.114917	0.100976	0.96916	-0.00248271
LYRM4	57128	ENSG00000214113	0.0095611	0.165258	0.0617116	0.119548	0.125425	0.0981665
DBH-AS1	138948	ENSG00000225756	0.00956819	-0.165242	7.50429e-05	-0.25022	0.00363882	-0.185116
TIFAB	497189	ENSG00000255833	0.0095705	-0.165237	0.00138734	-0.203171	0.296566	-0.0669551
ZNF850	342892	ENSG00000267041	0.00957808	0.16522	0.390637	0.0550852	0.0772161	0.11311
LINC01399	104310353	ENSG00000233080	0.00958824	0.165197	0.207845	0.0807489	0.0882007	0.109159
IRAK4	51135	ENSG00000198001	0.00958921	-0.165195	0.866082	0.0108289	0.448424	0.0486499
CTSO	1519	ENSG00000256043	0.00959955	-0.165171	3.90505e-06	-0.290048	0.00269896	-0.19088
TMEM150B	284417	ENSG00000180061	0.00960382	-0.165162	5.77792e-06	-0.285112	0.0116323	-0.160966
IGHV3-72	28410	ENSG00000225698	0.00963026	-0.165102	2.11652e-06	-0.297584	0.000362025	-0.226044
ELAC2	60528	ENSG00000006744	0.00964788	0.165062	3.14393e-13	0.443509	0.0194414	0.149229
MRPL16	54948	ENSG00000166902	0.00965025	0.165057	0.00891683	0.166762	0.00263205	0.191357
CABLES1	91768	ENSG00000134508	0.00966393	0.165026	0.376277	-0.0567711	0.172598	-0.0874167
LCAT	3931	ENSG00000213398	0.0096675	-0.165018	2.18293e-07	-0.323823	0.000550379	-0.21916
NADSYN1	55191	ENSG00000172890	0.00967931	-0.164992	0.185318	-0.0849043	0.824265	-0.0142593
RC3H2	54542	ENSG00000056586	0.00968135	-0.164987	0.0946088	0.107033	0.887387	0.00909355
PMP22	5376	ENSG00000109099	0.00970368	-0.164937	0.000158412	-0.23905	0.000461876	-0.222067
CYB5R4	51167	ENSG00000065615	0.00971089	-0.164921	0.928087	-0.00579554	0.57053	-0.0364158
IGHV4-59	28392	ENSG00000224373	0.00971177	-0.164919	1.73158e-07	-0.326363	0.000614073	-0.217326
GRAMD2A	196996	ENSG00000175318	0.00972422	0.164892	0.971145	-0.00232283	0.0544267	-0.123045
STAT5A	6776	ENSG00000126561	0.00974361	-0.164848	4.17023e-12	-0.423932	0.0110518	-0.162096
MIR4292	100422860	ENSG00000265806	0.00976212	-0.164807	0.430847	0.0505535	0.584012	-0.0351496
DOCK8	81704	ENSG00000107099	0.0097656	-0.1648	3.49189e-08	-0.343316	0.000496925	-0.220859
MAFB	9935	ENSG00000204103	0.009784	-0.164759	0.125752	-0.0980822	0.00606136	-0.174877
LILRA1	11024	ENSG00000104974	0.00978552	-0.164755	3.09937e-06	-0.292916	0.00467986	-0.180133
MIR200A	406983	ENSG00000207607	0.00978638	-0.164753	0.00436102	-0.181543	0.00288672	-0.189597
CCDC88B	283234	ENSG00000168071	0.00979309	-0.164739	1.25305e-05	-0.275075	0.00142336	-0.20271
DHX30	22907	ENSG00000132153	0.00980568	0.164711	0.000404701	0.224233	0.0290538	0.139482
RBMX	27316	ENSG00000147274	0.00980623	0.164709	0.0449326	0.128239	0.00518928	0.17805
DMP1	1758	ENSG00000152592	0.00980784	0.164706	0.25858	0.072453	0.00231042	0.193816
TBR1	10716	ENSG00000136535	0.00981084	0.164699	0.627007	-0.0311978	0.825639	-0.0141459
PLK3	1263	ENSG00000173846	0.00981545	-0.164689	3.48085e-08	-0.343349	0.000406956	-0.224142
RNU1-76P	106481617	ENSG00000199773	0.00982039	0.164678	0.92183	-0.00630138	0.934192	-0.00530238
SULF1	23213	ENSG00000137573	0.00983566	-0.164644	0.00982556	-0.164667	0.00493482	-0.179066
FKBP14	55033	ENSG00000106080	0.00984548	-0.164623	0.109676	-0.102453	0.158927	-0.0902756
PBX2	5089	ENSG00000204304	0.00984778	0.164618	0.693172	0.0253326	0.270158	0.0707223
LINC02417	101930162	ENSG00000257048	0.00985478	0.164602	0.240728	0.0752295	0.966678	-0.00268266
IRF9	10379	ENSG00000213928	0.00986216	-0.164586	1.54766e-05	-0.272268	0.0829367	-0.111
LIN37	55957	ENSG00000267796	0.00986991	0.164569	0.0342903	-0.135297	0.848882	0.0122356
IFI44L	10964	ENSG00000137959	0.00989417	-0.164516	4.99447e-05	-0.256096	0.393894	-0.0547082
TNFRSF10C	8794	ENSG00000173535	0.00990109	0.1645	0.0977059	-0.106047	0.765517	-0.0191503
CTBP2P7	401914	ENSG00000267091	0.0099334	0.16443	0.0561485	-0.122185	0.554666	-0.0379241
MAP1LC3B	81631	ENSG00000140941	0.00994188	-0.164411	0.0103425	-0.16355	0.00241828	-0.192958
IGHJ2	28481	ENSG00000211904	0.00995805	-0.164376	6.07053e-09	-0.360754	0.000191193	-0.236153
IFIT5	24138	ENSG00000152778	0.00995967	-0.164372	0.00551259	-0.176822	0.365679	0.0580406
FOXJ3	22887	ENSG00000198815	0.00996004	0.164371	0.00487141	0.179327	0.778354	0.018073
IGLV3-1	28809	ENSG00000211673	0.00996374	-0.164363	1.16271e-07	-0.330676	0.000742357	-0.214111
PARP3	10039	ENSG00000041880	0.00997822	-0.164332	0.0198331	-0.148757	0.0720432	-0.11513
IGHV1OR16-3	28313	ENSG00000260048	0.010012	-0.164258	0.000120723	-0.243172	0.00293566	-0.189275
IGHV3-33	28434	ENSG00000211955	0.010039	-0.1642	6.38549e-08	-0.337045	0.000300222	-0.229054
DDX10	1662	ENSG00000178105	0.0100404	0.164197	0.00216507	0.195031	0.00260134	0.191579
CD14	929	ENSG00000170458	0.0100519	-0.164172	1.14668e-07	-0.330826	6.05863e-05	-0.253326
ITGAL	3683	ENSG00000005844	0.0100597	-0.164155	1.11113e-07	-0.331164	0.000273581	-0.230534
CRABP1	1381	ENSG00000166426	0.0100714	0.164129	0.402163	-0.0537591	0.0999206	0.105357
HJURP	55355	ENSG00000123485	0.0100718	0.164129	3.00768e-05	0.263225	0.000287605	0.229739
VPS13A	23230	ENSG00000197969	0.0100785	-0.164114	0.501896	-0.0431016	0.112708	-0.101592
MIR6503	102465250	ENSG00000275344	0.0101071	-0.164052	0.0238772	-0.14431	0.2405	-0.0752658
ELOA	6924	ENSG00000011007	0.0101178	0.164029	0.148713	0.0925349	0.0527661	0.123896
PPIAL4C	653598	ENSG00000263464	0.0101188	0.164027	0.256689	-0.0727406	0.0875456	0.109383
DSCR4-IT1	100874327	ENSG00000223608	0.010128	0.164007	0.345752	0.0604914	0.565371	0.0369041
POU2AF1	5450	ENSG00000110777	0.0101407	-0.16398	9.41278e-05	-0.246887	0.000260663	-0.2313
ODF3B	440836	ENSG00000177989	0.010145	-0.163971	1.68861e-09	-0.372873	0.14192	-0.0941034
TP53RK	112858	ENSG00000172315	0.0101606	0.163937	0.915786	-0.0067903	0.438661	0.0497017
KDM4C	23081	ENSG00000107077	0.0101621	-0.163934	0.0705137	-0.11575	0.0207242	-0.147714
VGLL2	245806	ENSG00000170162	0.0101747	0.163907	0.686621	-0.0259033	0.901935	-0.00791238
PPP1R18	170954	ENSG00000146112	0.0102059	-0.16384	3.1057e-06	-0.292891	0.0935163	-0.107387
GALR3	8484	ENSG00000128310	0.0102117	0.163828	0.920896	-0.00637691	0.0959438	0.106605
C2CD3	26005	ENSG00000168014	0.0102138	0.163824	0.680172	0.0264671	0.298706	0.0666599
MTMR12	54545	ENSG00000150712	0.0102304	0.163788	0.00153549	0.201342	0.0140996	0.156658
POLR2D	5433	ENSG00000144231	0.0102395	0.163769	2.16544e-10	0.391339	5.19006e-05	0.255548
MRGPRF	116535	ENSG00000172935	0.0102404	-0.163767	3.15174e-09	-0.367025	1.3496e-05	-0.274092
NEU3	10825	ENSG00000162139	0.0102516	0.163743	0.518027	-0.0414907	0.0181828	0.150802
[truncated: 33,206 more rows]
