# Supplementary material for: MicroRNA induction by copy number gain is associated with poor outcome in squamous cell carcinoma of the lung
Source: Sci Rep. 2018 Oct 18;8:15363. doi: 10.1038/s41598-018-33696-1 (PMC6194131; doi:10.1038/s41598-018-33696-1)
Supplement: Supplementary file 8 — Supplementary Table S7 [file 41598_2018_33696_MOESM8_ESM.xlsx]

## Sheet: Sheet1
MicroRNA induction by copy number gain is associated with poor outcome in squamous cell carcinoma of the lung
Endi Xiaa,1,2, Sotaro Kanematsu a,3, Yusuke Suenaga1, Asmaa Elzawahry4, Hitomi Kondo3, Noriko Otsuka3, Yasumitsu Moriya5, Toshihiko Iizasa5, Mamoru Kato4, Ichiro Yoshino2 and Sana Yokoi*,1,3
Supplementary Table S7: Positive Pearson correlations between expression levels of three onco-miRNAs and of 506 genes
			has-miR-296-5p		has-mirR-324-3p		has-miR-3928-3p
Approved Symbol	Entrez Gene ID(supplied by NCBI)	ensemble_id	P-value	R-value (pearson)	P-value	R-value (pearson)	P-value	R-value (pearson)
DRG1	4733	ENSG00000185721	0.00702521	0.171815	3.46662e-08	0.343391	5.72316e-10	0.382745
XRCC6	2547	ENSG00000196419	0.0029352	0.189278	3.75315e-06	0.290543	5.77566e-08	0.338097
TOMM22	56993	ENSG00000100216	0.0179172	0.151146	5.07713e-05	0.255862	1.02403e-07	0.332038
POLDIP2	26073	ENSG00000004142	0.000337097	0.227196	9.21211e-08	0.333168	1.60464e-07	0.327193
CDC45	8318	ENSG00000093009	0.0403625	0.131076	4.2534e-05	0.258376	1.86409e-07	0.325557
RANBP1	5902	ENSG00000099901	0.0128633	0.158726	0.000195416	0.235814	2.17043e-07	0.323886
SLC25A17	10478	ENSG00000100372	0.0219556	0.146335	0.000542675	0.219396	3.72061e-07	0.317887
MCAT	27349	ENSG00000100294	0.00412125	0.182666	0.0137352	0.15725	3.87494e-07	0.317429
ADSL	158	ENSG00000239900	0.000939356	0.210057	2.19547e-05	0.26755	5.5012e-07	0.31345
TMEM97	27346	ENSG00000109084	0.000103948	0.245412	6.19003e-07	0.312097	5.76404e-07	0.312916
NIPSNAP1	8508	ENSG00000184117	0.0482928	0.126304	4.73806e-07	0.315153	6.37937e-07	0.311751
CDCA5	113130	ENSG00000146670	8.74953e-05	0.247967	1.59556e-07	0.327254	7.07805e-07	0.310552
TXN2	25828	ENSG00000100348	0.0105215	0.163175	0.00010382	0.245431	1.06547e-06	0.305782
HDHD5	27440	ENSG00000069998	0.0186605	0.150194	1.16374e-07	0.330667	1.16322e-06	0.304748
TWNK	56652	ENSG00000107815	0.000475151	0.221599	8.05699e-05	0.249179	2.10138e-06	0.297671
MRPL40	64976	ENSG00000185608	0.00746264	0.170547	0.0147892	0.155572	2.53789e-06	0.295372
SNU13	4809	ENSG00000100138	0.00465098	0.180257	0.00864885	0.167416	2.58348e-06	0.295154
HIRA	7290	ENSG00000100084	0.00711378	0.171552	0.000737117	0.214232	2.85984e-06	0.293907
GCAT	23464	ENSG00000100116	3.87849e-05	0.259677	6.29702e-06	0.284016	3.10292e-06	0.292902
NMT1	4836	ENSG00000136448	0.000739813	0.21417	0.00636637	0.173864	3.45015e-06	0.291589
MCM5	4174	ENSG00000100297	0.0229865	0.14523	0.000357685	0.226239	4.57982e-06	0.288051
POLA2	23649	ENSG00000014138	0.0156938	0.154214	1.1606e-06	0.304774	6.93738e-06	0.282776
ATXN10	25814	ENSG00000130638	0.0358993	0.13412	0.00443876	0.181191	7.48469e-06	0.2818
NPM3	10360	ENSG00000107833	0.0222987	0.145962	0.000750546	0.213924	9.69419e-06	0.278446
PATZ1	23598	ENSG00000100105	6.16957e-05	0.253064	0.000186342	0.236551	1.02688e-05	0.277694
SLC25A1	6576	ENSG00000100075	0.0254599	0.142746	0.00118846	0.205929	1.18673e-05	0.275793
CLP1	10978	ENSG00000172409	0.0134856	0.157664	0.00255756	0.191901	1.31535e-05	0.274433
TKFC	26007	ENSG00000149476	0.000187102	0.236488	0.000481729	0.221372	1.35523e-05	0.274036
FEN1	2237	ENSG00000168496	0.00058949	0.218012	3.49165e-08	0.343317	1.46203e-05	0.273027
CENPM	79019	ENSG00000100162	0.0318094	0.137206	0.00043008	0.223239	1.53896e-05	0.272343
SAMM50	25813	ENSG00000100347	0.00429784	0.181834	0.0369649	0.133365	1.54791e-05	0.272265
EFTUD2	9343	ENSG00000108883	0.000121844	0.243033	4.58064e-07	0.315537	1.56262e-05	0.272139
PRPF19	27339	ENSG00000110107	2.64807e-06	0.294852	1.15989e-06	0.304782	1.58929e-05	0.271913
ERAL1	26284	ENSG00000132591	0.0019607	0.196871	1.40263e-06	0.302528	1.61208e-05	0.271722
C17orf53	78995	ENSG00000125319	0.01782	0.151273	5.25943e-05	0.255358	1.76437e-05	0.27051
DHRS13	147015	ENSG00000167536	0.00206176	0.19594	1.41393e-05	0.273473	1.84403e-05	0.269914
MORC2	22880	ENSG00000133422	0.0412439	0.130508	0.0421668	0.129925	1.94064e-05	0.269225
POLDIP3	84271	ENSG00000100227	0.0111061	0.161988	0.0288063	0.139695	2.01461e-05	0.268718
SSRP1	6749	ENSG00000149136	7.83538e-06	0.281209	9.00828e-07	0.30775	2.32041e-05	0.266795
THOC5	8563	ENSG00000100296	0.0131082	0.158302	2.70708e-06	0.294582	2.73256e-05	0.264551
BIRC5	332	ENSG00000089685	0.0350646	0.134725	2.97709e-09	0.367565	2.86021e-05	0.263921
EXO1	9156	ENSG00000174371	0.00638075	0.173817	1.24626e-05	0.275147	2.97681e-05	0.263368
CDC6	990	ENSG00000094804	0.025872	0.142352	2.6651e-07	0.321616	3.03282e-05	0.26311
HYLS1	219844	ENSG00000198331	0.0158758	0.153949	0.0363069	0.133829	3.27034e-05	0.262063
IARS2	55699	ENSG00000067704	0.0311116	0.137766	5.6447e-06	0.285409	3.61253e-05	0.260673
URB2	9816	ENSG00000135763	0.00597278	0.17518	2.65487e-06	0.29482	3.82567e-05	0.259869
NUP133	55746	ENSG00000069248	0.0128659	0.158721	0.00388272	0.183843	4.08385e-05	0.25895
COL19A1	1310	ENSG00000082293	0.0026223	0.191427	0.036568	0.133644	4.53859e-05	0.257458
TESMIN	9633	ENSG00000132749	4.48068e-05	0.25764	0.0458304	0.127711	4.56872e-05	0.257364
KIF18A	81930	ENSG00000121621	0.0126573	0.159087	1.24941e-06	0.303902	4.6564e-05	0.257094
DDB1	1642	ENSG00000167986	7.01313e-05	0.251207	0.000402685	0.224315	4.73585e-05	0.256853
THNSL1	79896	ENSG00000185875	0.0148866	0.155423	0.0488564	0.125991	4.93325e-05	0.256272
MAD2L1	4085	ENSG00000164109	0.0124036	0.159539	1.33288e-05	0.274257	5.16163e-05	0.255626
POLR2D	5433	ENSG00000144231	0.0102395	0.163769	2.16544e-10	0.391339	5.19006e-05	0.255548
KIF23	9493	ENSG00000137807	0.0213666	0.146986	2.86503e-07	0.320812	5.27482e-05	0.255316
NKRF	55922	ENSG00000186416	0.00120085	0.205746	0.000104613	0.245317	5.30534e-05	0.255234
LIG3	3980	ENSG00000005156	0.00162198	0.200348	1.42013e-06	0.302381	5.41747e-05	0.254934
UBE2T	29089	ENSG00000077152	0.014849	0.155481	0.000129462	0.242119	5.42456e-05	0.254915
INCENP	3619	ENSG00000149503	0.00453169	0.180777	6.01582e-06	0.284599	5.57947e-05	0.254512
FOXRED2	80020	ENSG00000100350	0.00609411	0.174766	2.43698e-06	0.295868	5.77041e-05	0.254028
TOP2A	7153	ENSG00000131747	0.00783932	0.169508	9.08982e-06	0.279285	5.7893e-05	0.253981
PRC1	9055	ENSG00000198901	0.0358051	0.134188	4.93044e-12	0.422619	6.04067e-05	0.253369
EIF3D	8664	ENSG00000100353	0.00343656	0.186232	0.0162243	0.153449	6.62915e-05	0.252025
RAD51	5888	ENSG00000051180	0.0412877	0.13048	2.83944e-05	0.264022	7.18303e-05	0.250858
INTS5	80789	ENSG00000185085	0.000693902	0.21526	0.000293524	0.229414	7.3081e-05	0.250607
MEN1	4221	ENSG00000133895	0.00448903	0.180966	0.00339424	0.186473	8.7454e-05	0.247974
TFB2M	64216	ENSG00000162851	0.0033211	0.186896	0.00207009	0.195865	9.10354e-05	0.247381
MAZ	4150	ENSG00000103495	0.00728819	0.171044	6.48167e-05	0.252351	9.14055e-05	0.247321
CKS1B	1163	ENSG00000173207	0.017019	0.152343	3.90599e-05	0.259577	9.69106e-05	0.246455
SPRYD4	283377	ENSG00000176422	0.0463335	0.127418	5.15368e-07	0.314195	9.71037e-05	0.246425
TMEM199	147007	ENSG00000244045	0.00769291	0.169906	0.00128757	0.204506	9.85533e-05	0.246205
SAC3D1	29901	ENSG00000168061	0.00110234	0.207258	0.0193344	0.149359	0.000107632	0.244893
UQCRFS1	7386	ENSG00000169021	1.55931e-10	0.394188	0.00364709	0.185072	0.000110497	0.2445
LINC00634	339674	ENSG00000205704	0.0104031	0.163423	0.0329867	0.136285	0.00011223	0.244267
NUDT3	11165	ENSG00000272325	0.00258904	0.191669	0.000118212	0.243488	0.000114103	0.244019
NTPCR	84284	ENSG00000135778	0.00702788	0.171807	0.0235446	0.14465	0.000123689	0.242807
SMARCD2	6603	ENSG00000108604	0.00151114	0.201631	0.000116407	0.243719	0.000136822	0.241282
DPF2	5977	ENSG00000133884	0.00216523	0.195029	0.00139022	0.203133	0.000141079	0.240817
CENPL	91687	ENSG00000120334	0.0214099	0.146938	0.00107931	0.20763	0.000146937	0.240198
KBTBD7	84078	ENSG00000120696	0.043876	0.128873	0.00551397	0.176817	0.000147914	0.240097
POC1A	25886	ENSG00000164087	0.00127421	0.204692	2.29066e-06	0.296623	0.000151783	0.239703
CLNS1A	1207	ENSG00000074201	0.0287677	0.139729	0.00851183	0.167757	0.000153277	0.239554
SPAG5	10615	ENSG00000076382	0.0112746	0.161656	5.20621e-07	0.31408	0.000155083	0.239375
SKP2	6502	ENSG00000145604	0.00582808	0.175684	1.32967e-06	0.303164	0.000157013	0.239185
CCNA2	890	ENSG00000145386	0.0135314	0.157587	1.48146e-06	0.301876	0.000159901	0.238907
POLR3H	171568	ENSG00000100413	0.0274652	0.140879	0.00486657	0.179347	0.000164365	0.238484
TIMELESS	8914	ENSG00000111602	0.0122277	0.159858	4.18431e-09	0.364331	0.000169258	0.238034
NEK2	4751	ENSG00000117650	0.0262818	0.141966	0.00160511	0.200538	0.000182172	0.236901
TUBG1	7283	ENSG00000131462	0.0151151	0.155075	7.96796e-07	0.30918	0.000188066	0.236409
DHX8	1659	ENSG00000067596	0.0258453	0.142378	0.000133893	0.24161	0.000195398	0.235816
C12orf65	91574	ENSG00000130921	0.0398928	0.131382	0.00129561	0.204395	0.000196764	0.235708
SF3A1	10291	ENSG00000099995	0.0474205	0.126796	0.000232053	0.233133	0.000197191	0.235674
ACLY	47	ENSG00000131473	0.0268229	0.141464	0.000194419	0.235894	0.000198404	0.235579
MRPL11	65003	ENSG00000174547	0.00253389	0.192077	0.0143487	0.156261	0.000199194	0.235517
SBNO1	55206	ENSG00000139697	0.0344849	0.135152	3.65085e-05	0.260525	0.00019934	0.235506
PGAP2	27315	ENSG00000148985	0.00472487	0.179941	1.12106e-05	0.276543	0.000199794	0.23547
C1orf109	54955	ENSG00000116922	0.00487976	0.179293	1.92376e-06	0.298739	0.000201997	0.2353
PRAME	23532	ENSG00000185686	0.00890441	0.166792	0.00286401	0.189748	0.00020263	0.235251
MCM2	4171	ENSG00000073111	0.0249503	0.14324	1.40208e-05	0.273585	0.000212516	0.234509
CDC25A	993	ENSG00000164045	0.0461494	0.127525	3.54264e-09	0.365917	0.000221474	0.233864
GSTCD	79807	ENSG00000138780	0.000817432	0.212461	0.000118539	0.243447	0.000232282	0.233117
ZNF74	7625	ENSG00000185252	0.0105546	0.163106	0.00130322	0.20429	0.00023922	0.232655
MCM10	55388	ENSG00000065328	0.00457111	0.180604	0.000293394	0.229421	0.000239346	0.232646
CENPO	79172	ENSG00000138092	0.0279639	0.140433	2.61213e-06	0.295019	0.000257213	0.231511
TGIF2	60436	ENSG00000118707	0.00687449	0.172268	0.00830467	0.168283	0.000260016	0.23134
ADRA2B	151	ENSG00000274286	0.0447197	0.128366	0.000419917	0.22363	0.000269108	0.230795
MIR648	693233	ENSG00000207780	0.00877598	0.167104	0.000771273	0.213458	0.000270937	0.230688
OIP5	11339	ENSG00000104147	0.0379791	0.132664	1.06341e-08	0.355281	0.000277056	0.230333
MRPL49	740	ENSG00000149792	0.000960154	0.209676	0.0180523	0.15097	0.000277148	0.230328
CCNB2	9133	ENSG00000157456	0.0123099	0.159708	1.66825e-07	0.326769	0.000283233	0.229983
HJURP	55355	ENSG00000123485	0.0100718	0.164129	3.00768e-05	0.263225	0.000287605	0.229739
RUVBL1	8607	ENSG00000175792	0.0212568	0.147109	0.0350789	0.134714	0.000288627	0.229682
LINC01816	100133985	ENSG00000231327	0.00381283	0.1842	1.31007e-05	0.274486	0.000302071	0.228956
SNAPC5	10302	ENSG00000174446	0.0438891	0.128865	7.87114e-05	0.249522	0.000304291	0.228839
CENPA	1058	ENSG00000115163	0.040577	0.130937	6.92112e-06	0.282806	0.000316422	0.228213
SUV39H2	79723	ENSG00000152455	0.0466981	0.127208	5.91754e-05	0.253666	0.000327776	0.227647
RNF26	79102	ENSG00000173456	0.0059462	0.175272	0.000860914	0.211568	0.000329319	0.227571
CENPF	1063	ENSG00000117724	0.00729815	0.171016	4.64826e-06	0.287865	0.000333314	0.227378
NLK	51701	ENSG00000087095	0.00393585	0.183575	0.021387	0.146963	0.000337914	0.227157
SPC25	57405	ENSG00000152253	0.0115929	0.161041	2.94198e-08	0.345072	0.000338586	0.227125
PRIM2	5558	ENSG00000146143	0.0044447	0.181164	5.87688e-08	0.337915	0.000369	0.225735
CDCA8	55143	ENSG00000134690	0.000199874	0.235464	2.08546e-08	0.348565	0.000370813	0.225655
BANF1	8815	ENSG00000175334	0.000137123	0.241248	0.00445739	0.181107	0.000373731	0.225528
TPX2	22974	ENSG00000088325	0.00133461	0.203865	8.38404e-09	0.357614	0.000374856	0.22548
DSCC1	79075	ENSG00000136982	0.0341579	0.135396	0.000170182	0.23795	0.000392569	0.224729
MRPS23	51649	ENSG00000181610	0.0132174	0.158116	0.00328778	0.187091	0.000415555	0.223801
PYCR3	65263	ENSG00000104524	0.0133716	0.157855	0.000858544	0.211616	0.0004163	0.223772
CXorf56	63932	ENSG00000018610	0.00493579	0.179063	6.33235e-07	0.311836	0.000436619	0.222991
POLR3K	51728	ENSG00000161980	0.0296524	0.138972	0.000636197	0.21673	0.000441367	0.222814
NARS2	79731	ENSG00000137513	0.00133806	0.203819	0.0310867	0.137786	0.000446628	0.222619
RAD21	5885	ENSG00000164754	0.0156081	0.15434	4.52476e-06	0.288203	0.000467035	0.221884
RACGAP1	29127	ENSG00000161800	0.0153344	0.154745	9.88404e-06	0.278193	0.000467522	0.221867
LRP5	4041	ENSG00000162337	0.00320653	0.187576	8.68645e-05	0.248073	0.00047501	0.221604
MRPL45	84311	ENSG00000278845	0.00728006	0.171068	0.000227477	0.233445	0.000475207	0.221598
MDH1	4190	ENSG00000014641	0.040779	0.130806	0.00334761	0.186742	0.000483215	0.221322
RITA1	84934	ENSG00000139405	0.0403495	0.131084	3.11009e-06	0.292874	0.00049161	0.221037
BUB1	699	ENSG00000169679	0.0293738	0.139209	1.21928e-08	0.353929	0.000494218	0.220949
UNG	7374	ENSG00000076248	0.0024283	0.19288	9.85193e-06	0.278235	0.000496186	0.220883
PARS2	25973	ENSG00000162396	0.00728281	0.17106	2.5909e-07	0.32193	0.00052895	0.219822
MRPS16	51021	ENSG00000182180	0.0106391	0.162932	0.000770513	0.213475	0.0005555	0.219006
TIPIN	54962	ENSG00000075131	0.00895386	0.166673	8.14997e-08	0.334469	0.000572419	0.218504
KNSTRN	90417	ENSG00000128944	0.0306801	0.138118	1.59038e-09	0.373429	0.00058845	0.218042
ZC3H10	84872	ENSG00000135482	0.0149247	0.155364	0.0122942	0.159737	0.000591606	0.217952
MRPS18A	55168	ENSG00000096080	0.01094	0.16232	2.26756e-09	0.370125	0.000595181	0.217851
IMP4	92856	ENSG00000136718	0.000323908	0.227838	2.40111e-05	0.266327	0.000605415	0.217565
KIFC1	3833	ENSG00000237649	0.00119717	0.2058	6.86431e-06	0.282912	0.000611199	0.217405
POLR2G	5436	ENSG00000168002	8.8988e-05	0.247717	0.00330395	0.186996	0.000618247	0.217212
COQ8A	56997	ENSG00000163050	0.000731174	0.21437	0.032115	0.136964	0.000623662	0.217065
SOD1	6647	ENSG00000142168	0.0114169	0.161379	0.000189965	0.236253	0.000631238	0.216862
BYSL	705	ENSG00000112578	3.05552e-05	0.263007	2.24129e-07	0.323533	0.000638188	0.216677
KIF18B	146909	ENSG00000186185	0.0385825	0.132254	3.89551e-05	0.259615	0.000642129	0.216573
MCM3	4172	ENSG00000112118	0.0155713	0.154394	5.16266e-06	0.28654	0.0006601	0.216107
RBM14	10432	ENSG00000239306	0.0480583	0.126436	2.81349e-07	0.321014	0.000664273	0.216
PCCB	5096	ENSG00000114054	0.00839938	0.168041	6.03618e-07	0.312386	0.000664626	0.215991
NOL10	79954	ENSG00000115761	0.0196359	0.148994	0.00309003	0.18829	0.000687649	0.215414
PLK1	5347	ENSG00000166851	0.00622251	0.174336	5.5726e-08	0.338472	0.000728401	0.214435
USP39	10713	ENSG00000168883	0.0178337	0.151255	1.02649e-07	0.332012	0.000735969	0.214259
BUB1B	701	ENSG00000156970	0.0132628	0.158039	4.06673e-08	0.341746	0.000811115	0.212594
THUMPD3	25917	ENSG00000134077	0.0445366	0.128475	0.0028429	0.189889	0.000818631	0.212436
PPM1G	5496	ENSG00000115241	0.0314167	0.13752	1.36187e-06	0.302879	0.000854973	0.211687
PRIM1	5557	ENSG00000198056	0.021303	0.147057	1.3094e-06	0.303346	0.000857337	0.21164
RND2	8153	ENSG00000108830	0.0429272	0.129453	3.85943e-05	0.259746	0.000858831	0.21161
TIMM10	26519	ENSG00000134809	0.00203456	0.196187	0.00211825	0.195438	0.000870654	0.211374
AHCY	191	ENSG00000101444	0.00136874	0.203413	1.73839e-05	0.270709	0.000870805	0.211371
HEATR1	55127	ENSG00000119285	0.0148675	0.155452	0.0286807	0.139804	0.000875015	0.211287
SLC25A11	8402	ENSG00000108528	0.0274923	0.140855	5.83448e-20	0.540184	0.000879782	0.211193
MND1	84057	ENSG00000121211	0.0326489	0.136546	0.000261504	0.231249	0.000950894	0.209845
PDCD2L	84306	ENSG00000126249	0.000341543	0.226985	0.0202946	0.148212	0.000985995	0.209213
NCAPG	64151	ENSG00000109805	0.0475195	0.12674	2.77178e-05	0.264355	0.00100022	0.208963
PARP1	142	ENSG00000143799	0.00380322	0.18425	0.00171492	0.199333	0.00100102	0.208949
KAT7	11143	ENSG00000136504	0.0361063	0.133972	0.00305005	0.18854	0.00103621	0.208345
PA2G4	5036	ENSG00000170515	0.00865255	0.167407	0.000107077	0.24497	0.00104731	0.208158
PHB	5245	ENSG00000167085	0.00543562	0.177108	3.31906e-06	0.292069	0.00106135	0.207924
CLN6	54982	ENSG00000128973	0.00885465	0.166912	0.00054913	0.219198	0.00106364	0.207886
KIF11	3832	ENSG00000138160	0.0451682	0.1281	0.00165219	0.200012	0.0010686	0.207805
TTC27	55622	ENSG00000018699	0.0337882	0.135674	0.000179879	0.237096	0.0010686	0.207805
ATP5G1	516	ENSG00000159199	0.0423498	0.129811	0.00463196	0.180339	0.00108103	0.207602
TLCD1	116238	ENSG00000160606	0.016138	0.153572	5.91585e-05	0.25367	0.00109391	0.207393
ZBTB3	79842	ENSG00000185670	0.00595092	0.175256	0.0388765	0.132056	0.00109619	0.207357
CIT	11113	ENSG00000122966	0.0289311	0.139588	0.000666045	0.215955	0.00110975	0.20714
MPI	4351	ENSG00000178802	0.0344645	0.135167	1.53275e-09	0.373771	0.00111244	0.207097
MPHOSPH10	10199	ENSG00000124383	0.0464355	0.127359	0.0270014	0.1413	0.00114181	0.206638
NUP155	9631	ENSG00000113569	0.000145821	0.240314	0.000867283	0.211441	0.00120156	0.205735
NUSAP1	51203	ENSG00000137804	0.024696	0.14349	1.24986e-06	0.303898	0.00120848	0.205633
UBL7	84993	ENSG00000138629	0.000498742	0.220798	0.00181599	0.198284	0.00122711	0.205362
IPO9	55705	ENSG00000198700	0.0261049	0.142132	0.000427975	0.223319	0.00124018	0.205173
PDCL3	79031	ENSG00000115539	0.00148134	0.201991	1.14327e-05	0.276284	0.00128691	0.204515
H2AFZ	3015	ENSG00000164032	0.0133848	0.157833	9.58595e-10	0.37808	0.00130981	0.2042
CHCHD5	84269	ENSG00000125611	0.0114775	0.161262	0.00245724	0.192657	0.001318	0.204089
CLPB	81570	ENSG00000162129	0.00161865	0.200385	1.28284e-05	0.274764	0.00135888	0.203542
THAP9	79725	ENSG00000168152	0.0129751	0.158532	1.44056e-05	0.273225	0.00136521	0.203459
FANCD2	2177	ENSG00000144554	0.00791104	0.169315	0.000202831	0.235236	0.00138688	0.203177
FKBPL	63943	ENSG00000204315	0.000975173	0.209406	0.0311519	0.137733	0.00140398	0.202957
POLR1A	25885	ENSG00000068654	0.022796	0.145431	1.32873e-05	0.274298	0.00142579	0.20268
VPS25	84313	ENSG00000131475	0.0466134	0.127257	0.000174389	0.237574	0.00146394	0.202204
WSCD2	9671	ENSG00000075035	0.00675119	0.172645	0.0235275	0.144668	0.00149405	0.201837
PAAF1	80227	ENSG00000175575	0.00322929	0.187439	0.0192593	0.149451	0.00149797	0.201789
CPSF3	51692	ENSG00000119203	0.00214326	0.195219	0.0268595	0.14143	0.00155321	0.201134
SNRPE	6635	ENSG00000182004	0.000616971	0.217247	0.000931174	0.210209	0.0015661	0.200985
TTK	7272	ENSG00000112742	0.0355566	0.134367	1.45701e-06	0.302075	0.00157636	0.200866
UBA2	10054	ENSG00000126261	0.000636002	0.216735	0.0104414	0.163342	0.00158993	0.200711
DARS2	55157	ENSG00000117593	0.0440157	0.128788	7.57967e-06	0.281637	0.00159866	0.200611
DNAJC14	85406	ENSG00000135392	0.00238095	0.193251	0.00133654	0.203839	0.00164125	0.200133
ACAT2	39	ENSG00000120437	0.00137754	0.203298	2.27157e-07	0.323384	0.00166391	0.199884
GTSE1-AS1	150384	ENSG00000277232	0.00435286	0.18158	0.0392791	0.131788	0.0017049	0.19944
C8orf33	65265	ENSG00000182307	0.0464858	0.12733	9.33649e-07	0.307332	0.00172879	0.199185
RIOX1	79697	ENSG00000170468	0.00586954	0.175538	0.00047565	0.221582	0.00179148	0.198533
ELOA-AS1	100506963	ENSG00000236810	0.0462837	0.127447	0.00848057	0.167836	0.00180698	0.198375
GEMIN8P4	492303	ENSG00000228175	0.0109029	0.162394	0.00013746	0.241211	0.00182756	0.198167
TOM1L1	10040	ENSG00000141198	0.0407961	0.130795	7.57472e-05	0.250083	0.00183225	0.19812
DCTPP1	79077	ENSG00000179958	0.0410457	0.130635	0.00604029	0.174949	0.00192225	0.197237
WDR74	54663	ENSG00000133316	0.00130892	0.204212	0.00922663	0.166027	0.00195131	0.19696
XPO5	57510	ENSG00000124571	0.00908131	0.166369	2.95749e-11	0.408208	0.00199448	0.196555
NAT10	55226	ENSG00000135372	0.00567676	0.176222	1.83533e-06	0.299307	0.00202161	0.196305
TAF6L	10629	ENSG00000162227	0.0159046	0.153908	0.00496303	0.178952	0.00202747	0.196251
NLE1	54475	ENSG00000073536	0.00162272	0.20034	9.50567e-08	0.332833	0.00207041	0.195863
LDHB	3945	ENSG00000111716	0.0143233	0.156301	2.00461e-05	0.268785	0.00207639	0.195809
SMUG1	23583	ENSG00000123415	0.00871401	0.167255	0.0227978	0.145429	0.00215118	0.195151
SPC24	147841	ENSG00000161888	0.0429602	0.129432	0.000316618	0.228203	0.00215957	0.195078
RAN	5901	ENSG00000132341	0.0315801	0.137389	9.02259e-05	0.247513	0.00216031	0.195072
SF1	7536	ENSG00000168066	0.034026	0.135495	2.01989e-05	0.268682	0.00223294	0.194454
RPL23A	6147	ENSG00000198242	0.00223108	0.19447	0.0441467	0.128709	0.00223638	0.194426
STIP1	10963	ENSG00000168439	0.0207904	0.147638	0.000254665	0.231668	0.00233008	0.193657
PCLAF	9768	ENSG00000166803	0.00814959	0.168684	0.000481219	0.22139	0.00234279	0.193554
ZRANB3	84083	ENSG00000121988	0.0410235	0.130649	0.0205006	0.147972	0.00236103	0.193409
ALKBH2	121642	ENSG00000189046	3.71047e-05	0.260298	0.0233087	0.144894	0.00236516	0.193376
PPP1R26P3	100132173	ENSG00000275060	0.00032718	0.227676	7.58136e-08	0.335235	0.00238829	0.193193
HBS1L	10767	ENSG00000112339	0.000842333	0.211944	0.0272064	0.141114	0.00239253	0.19316
CCDC51	79714	ENSG00000164051	0.0175258	0.151661	5.66147e-11	0.40281	0.00242593	0.192899
RBM4	5936	ENSG00000173933	0.043754	0.128947	0.0228282	0.145397	0.00246108	0.192627
GPN3	51184	ENSG00000111231	0.0105236	0.163171	2.28174e-05	0.267024	0.00248583	0.192439
ARHGAP19	84986	ENSG00000213390	0.0182506	0.150715	0.0256585	0.142555	0.00259694	0.191611
DDX10	1662	ENSG00000178105	0.0100404	0.164197	0.00216507	0.195031	0.00260134	0.191579
MRPL16	54948	ENSG00000166902	0.00965025	0.165057	0.00891683	0.166762	0.00263205	0.191357
RRP15	51018	ENSG00000067533	0.0204513	0.148029	0.0183094	0.15064	0.00271667	0.190755
TIMM8B	26521	ENSG00000150779	0.00406224	0.182951	0.00320208	0.187602	0.00274104	0.190585
THAP7	80764	ENSG00000184436	0.0230484	0.145166	0.0286964	0.139791	0.00274519	0.190556
ZBTB9	221504	ENSG00000213588	0.0011571	0.206403	0.0384883	0.132318	0.00277071	0.19038
GEMIN6	79833	ENSG00000152147	0.0302005	0.138514	0.00683062	0.172401	0.0028929	0.189556
SNAP47	116841	ENSG00000143740	0.000510884	0.220399	0.00079128	0.213019	0.00289378	0.18955
RBM12	10137	ENSG00000244462	0.0291356	0.139412	1.39517e-05	0.273651	0.00295541	0.189146
TPGS2	25941	ENSG00000134779	0.00793724	0.169245	1.46615e-05	0.27299	0.00301414	0.188768
ELP6	54859	ENSG00000163832	0.00751278	0.170406	0.0114864	0.161245	0.00302275	0.188713
DDN	23109	ENSG00000181418	0.0406031	0.13092	0.000207621	0.234872	0.00307359	0.188392
SRSF3	6428	ENSG00000112081	0.00919679	0.166097	0.000194236	0.235908	0.00313198	0.18803
CDK1	983	ENSG00000170312	0.0286895	0.139797	0.00536114	0.177389	0.00315945	0.187861
CHAF1A	10036	ENSG00000167670	0.0476432	0.12667	1.71857e-05	0.270863	0.0031756	0.187763
MTX1	4580	ENSG00000173171	0.0320376	0.137025	0.036111	0.133969	0.00317956	0.187739
PRDX6	9588	ENSG00000117592	0.0209723	0.147431	0.00427162	0.181955	0.0032504	0.187313
ANP32A	8125	ENSG00000140350	0.000234702	0.232954	0.00150276	0.201732	0.00331107	0.186955
CSTF3	1479	ENSG00000176102	0.0323716	0.136763	0.0427742	0.129547	0.003377	0.186572
MRPS18B	28973	ENSG00000204568	0.00813232	0.168729	9.00646e-07	0.307752	0.0033893	0.186501
HMGA1	3159	ENSG00000137309	0.006087	0.17479	2.88342e-05	0.263809	0.0034161	0.186348
CDC20	991	ENSG00000117399	0.00134445	0.203733	4.57554e-07	0.315549	0.0034449	0.186185
PUF60	22827	ENSG00000179950	0.00541072	0.177202	4.30207e-05	0.258216	0.0034728	0.186028
SGO1	151648	ENSG00000129810	0.00431787	0.181741	0.000146818	0.24021	0.00347636	0.186008
PSMC5	5705	ENSG00000087191	0.0350991	0.1347	4.51245e-05	0.25754	0.00348096	0.185982
MRPS30	10884	ENSG00000112996	0.00619929	0.174413	0.0124874	0.159389	0.00348363	0.185967
TMA16	55319	ENSG00000198498	0.0357763	0.134209	0.0263554	0.141897	0.00356909	0.185495
REXO5	81691	ENSG00000005189	3.87841e-05	0.259677	0.00678613	0.172538	0.00360993	0.185272
TMPO-AS1	100128191	ENSG00000257167	0.0349407	0.134816	0.00296098	0.18911	0.0036241	0.185196
USP28	57646	ENSG00000048028	0.0170277	0.152331	0.000600561	0.2177	0.00370904	0.184742
PIMREG	54478	ENSG00000129195	0.0368607	0.133438	7.30349e-13	0.437263	0.00375802	0.184485
PSMB3	5691	ENSG00000277791	0.0202558	0.148258	0.0196996	0.148917	0.00382866	0.184119
GPRC5B	51704	ENSG00000167191	0.000722696	0.214569	0.000820219	0.212402	0.00383627	0.18408
NFS1	9054	ENSG00000244005	0.0015069	0.201682	4.18608e-07	0.316557	0.00384722	0.184024
KIF22	3835	ENSG00000079616	0.0123595	0.159619	0.0145204	0.15599	0.00399893	0.183262
CCT7	10574	ENSG00000135624	0.0186835	0.150165	1.04199e-05	0.277502	0.00401341	0.18319
URI1	8725	ENSG00000105176	2.88047e-08	0.345287	0.00215665	0.195103	0.00402191	0.183149
HNRNPC	3183	ENSG00000092199	0.0072768	0.171077	0.000619236	0.217185	0.00406257	0.18295
MED20	9477	ENSG00000124641	0.00104662	0.208169	7.40613e-08	0.335482	0.00419323	0.182323
HIST1H2AL	8332	ENSG00000276903	0.00611523	0.174695	0.00288255	0.189624	0.0042039	0.182272
DBF4B	80174	ENSG00000161692	0.00783703	0.169514	0.0205122	0.147959	0.00425507	0.182032
COPS4	51138	ENSG00000138663	0.0361425	0.133946	1.06825e-05	0.277176	0.00425922	0.182013
PTRH2	51651	ENSG00000141378	0.0314323	0.137508	0.0428983	0.12947	0.00427152	0.181956
RPAP3	79657	ENSG00000005175	0.0479356	0.126505	5.64472e-06	0.285409	0.0042953	0.181845
CAD	790	ENSG00000084774	0.0235423	0.144653	2.80273e-07	0.321057	0.00429721	0.181836
NCAPD3	23310	ENSG00000151503	0.0473029	0.126862	0.00617379	0.174498	0.00433153	0.181678
PXN-AS1	100506649	ENSG00000255857	0.000496678	0.220867	0.000787038	0.213111	0.00439637	0.181382
MRPL10	124995	ENSG00000159111	0.00558446	0.176557	0.00108793	0.20749	0.00445041	0.181139
TRIP13	9319	ENSG00000071539	7.78702e-06	0.281289	0.00397039	0.183403	0.00448249	0.180995
TIMM13	26517	ENSG00000099800	0.0123653	0.159608	0.000131339	0.241901	0.00454307	0.180727
MIR6781	102465468	ENSG00000278447	0.000255939	0.23159	0.00276685	0.190407	0.00457279	0.180597
SORD	6652	ENSG00000140263	0.0326683	0.136531	0.000250323	0.23194	0.00463754	0.180315
NKIRAS2	28511	ENSG00000168256	0.0293553	0.139224	0.00191143	0.197341	0.0047496	0.179836
RPL37P18	100271342	ENSG00000229235	0.0094567	0.165496	0.0203788	0.148114	0.00476369	0.179777
BRIX1	55299	ENSG00000113460	0.00060841	0.217482	0.00231894	0.193747	0.00482515	0.179519
TOMM20	9804	ENSG00000173726	0.0315934	0.137378	0.0492626	0.125767	0.00488134	0.179286
KIF2C	11004	ENSG00000142945	0.00011442	0.243978	0.00010305	0.245542	0.00503388	0.178665
EXOSC4	54512	ENSG00000178896	0.006499	0.173436	3.16151e-05	0.262533	0.00506883	0.178526
TRAIP	10293	ENSG00000183763	0.0197197	0.148893	7.52248e-05	0.250185	0.00511661	0.178336
HADH	3033	ENSG00000138796	0.02528	0.142919	0.0304744	0.138287	0.00513122	0.178278
MIS18A	54069	ENSG00000159055	0.0190613	0.149694	0.000442134	0.222785	0.00513403	0.178267
RBMX	27316	ENSG00000147274	0.00980623	0.164709	0.0449326	0.128239	0.00518928	0.17805
CYC1	1537	ENSG00000179091	0.0293062	0.139266	1.9967e-07	0.324804	0.00519642	0.178022
PPIL1	51645	ENSG00000137168	0.0266259	0.141646	0.000285015	0.229883	0.00528612	0.177675
RFC2	5982	ENSG00000049541	0.0322967	0.136821	1.15483e-06	0.304833	0.00539528	0.17726
C12orf10	60314	ENSG00000139637	0.0019064	0.19739	0.000482638	0.221341	0.00544408	0.177077
ZWINT	11130	ENSG00000122952	0.00236216	0.1934	0.00562643	0.176405	0.00545346	0.177041
SYCE2	256126	ENSG00000161860	0.0025452	0.191993	0.00923874	0.165999	0.0054544	0.177038
FTSJ3	117246	ENSG00000108592	0.0429806	0.12942	0.000557919	0.218933	0.00545748	0.177026
SNUPN	10073	ENSG00000169371	0.0266709	0.141604	1.29713e-05	0.274618	0.00571292	0.176093
NCOA5	57727	ENSG00000124160	0.000594344	0.217874	0.022952	0.145267	0.00602016	0.175018
HNRNPU	3192	ENSG00000153187	0.00784817	0.169484	0.000581293	0.218247	0.00604431	0.174935
SPATA5	166378	ENSG00000145375	0.0382294	0.132493	0.00129766	0.204366	0.00604976	0.174917
HIST1H2AJ	8331	ENSG00000276368	0.0490672	0.125875	0.0127786	0.158874	0.00621633	0.174357
HMBS	3145	ENSG00000256269	0.00452884	0.18079	0.00195749	0.196902	0.00646379	0.173549
ABCE1	6059	ENSG00000164163	0.0420629	0.12999	0.00339273	0.186482	0.00651834	0.173375
ENOPH1	58478	ENSG00000145293	0.00435971	0.181549	0.000284128	0.229933	0.00660036	0.173115
OSBP	5007	ENSG00000110048	0.0475278	0.126735	0.0299721	0.138704	0.0066271	0.173031
EPRS	2058	ENSG00000136628	0.00725508	0.17114	0.00209438	0.195649	0.00672796	0.172717
COX8A	1351	ENSG00000176340	0.0281037	0.14031	0.0239376	0.144249	0.0071372	0.171484
CPSF7	79869	ENSG00000149532	0.0173422	0.151906	0.0219171	0.146377	0.00725458	0.171142
REPS1	85021	ENSG00000135597	0.0407069	0.130853	4.92708e-10	0.384085	0.00734149	0.170891
WDR62	284403	ENSG00000075702	0.0165847	0.152942	0.0022955	0.193937	0.00742848	0.170644
LINC01101	84931	ENSG00000280409	0.0330359	0.136247	0.000917607	0.210464	0.00779224	0.169635
WDR12	55759	ENSG00000138442	0.0282147	0.140212	0.00527586	0.177715	0.00793274	0.169257
ZNHIT3	9326	ENSG00000273611	0.0247731	0.143414	0.002151	0.195152	0.00798452	0.169119
OPRK1	4986	ENSG00000082556	0.000476251	0.221561	0.0118255	0.160601	0.00821694	0.168509
AGBL5	60509	ENSG00000084693	0.00631581	0.174029	3.16738e-06	0.292648	0.00824241	0.168443
GANAB	23193	ENSG00000089597	0.000232897	0.233076	0.0102658	0.163713	0.00828931	0.168322
MYBL2	4605	ENSG00000101057	0.000204874	0.23508	0.00815864	0.168661	0.00830801	0.168274
NEIL3	55247	ENSG00000109674	0.0160848	0.153648	3.93762e-08	0.342079	0.00846754	0.167869
SYDE2	84144	ENSG00000097096	0.0476353	0.126674	0.000194603	0.235879	0.00857703	0.167594
KIF20A	10112	ENSG00000112984	0.00657264	0.173203	0.0029107	0.189438	0.00884482	0.166936
RFC3	5983	ENSG00000133119	0.0176787	0.151459	0.00495372	0.178989	0.0089399	0.166706
MCM6	4175	ENSG00000076003	0.0405134	0.130978	3.55826e-06	0.291206	0.00896237	0.166653
CCT5	22948	ENSG00000150753	1.72823e-05	0.270788	0.0045006	0.180915	0.00913731	0.166237
RPSAP7	654506	ENSG00000237032	0.00153251	0.201377	0.000450402	0.222481	0.00919209	0.166108
MTA2	9219	ENSG00000149480	0.00714288	0.171467	0.00324078	0.18737	0.00926707	0.165933
RIOK1	83732	ENSG00000124784	0.0271474	0.141167	0.00012307	0.242883	0.00950257	0.165391
MOCS3	27304	ENSG00000124217	1.47455e-05	0.272914	0.00170717	0.199415	0.00975301	0.164827
C8orf82	414919	ENSG00000213563	0.00343902	0.186218	3.95414e-06	0.289892	0.0098417	0.164631
ILF2	3608	ENSG00000143621	0.0108186	0.162565	0.00730277	0.171002	0.00986792	0.164573
CCT3	7203	ENSG00000163468	0.0214717	0.146869	0.0284638	0.139993	0.00989777	0.164508
CHEK1	1111	ENSG00000149554	0.0105888	0.163036	0.0440382	0.128775	0.0100302	0.164219
ELOVL5	60481	ENSG00000012660	0.0441035	0.128735	0.00081335	0.212547	0.0101119	0.164042
ZC3HC1	51530	ENSG00000091732	0.0390702	0.131927	0.00409283	0.182803	0.0101847	0.163886
CCNF	899	ENSG00000162063	0.0234111	0.144788	0.000458552	0.222186	0.0103536	0.163527
TMEM216	51259	ENSG00000187049	0.035612	0.134327	0.0354062	0.134476	0.0103628	0.163507
NPRL3	8131	ENSG00000103148	0.0227191	0.145513	0.0466137	0.127257	0.010665	0.162879
PITPNA-AS1	100306951	ENSG00000236618	0.00248413	0.192452	8.87061e-15	0.468621	0.0108495	0.162502
CSE1L	1434	ENSG00000124207	0.000274496	0.230481	4.76728e-05	0.256759	0.0108817	0.162437
IDI2	91734	ENSG00000148377	0.00353129	0.185702	0.0215056	0.146831	0.0110068	0.162186
UBTF	7343	ENSG00000108312	0.00051292	0.220333	0.00487144	0.179327	0.0112032	0.161796
NDC80	10403	ENSG00000080986	0.0282456	0.140185	1.36211e-05	0.273969	0.0112371	0.16173
RAD54L	8438	ENSG00000085999	0.0202496	0.148265	2.3207e-06	0.296464	0.0112732	0.161659
MMAB	326625	ENSG00000139428	0.0263911	0.141864	5.62141e-07	0.313203	0.0112799	0.161646
GLRX5	51218	ENSG00000182512	0.0312259	0.137674	3.92861e-07	0.317274	0.0113475	0.161514
MDP1	145553	ENSG00000213920	0.0320066	0.13705	0.0295983	0.139018	0.0113665	0.161477
XYLB	9942	ENSG00000093217	0.00369306	0.184827	0.0124017	0.159543	0.0113901	0.161431
KDF1	126695	ENSG00000175707	0.000708559	0.214905	0.00265561	0.191188	0.0114723	0.161273
AUNIP	79000	ENSG00000127423	0.0111922	0.161818	0.000232738	0.233086	0.0116831	0.160869
KIAA0100	9703	ENSG00000007202	0.0190137	0.149753	0.000299676	0.229083	0.0119024	0.160457
POFUT1	23509	ENSG00000101346	0.00424958	0.182058	0.000130343	0.242016	0.0119168	0.16043
SF3B2	10992	ENSG00000087365	0.00107336	0.207727	0.0159189	0.153887	0.0120251	0.160229
HMGB2	3148	ENSG00000164104	0.00723428	0.1712	0.0149912	0.155263	0.012127	0.160042
EIF5B	9669	ENSG00000158417	0.044442	0.128532	3.91363e-06	0.290021	0.0122767	0.159768
SNF8	11267	ENSG00000159210	0.0169092	0.152493	0.0121752	0.159953	0.0123454	0.159644
ASF1B	55723	ENSG00000105011	0.0225113	0.145734	0.000690498	0.215344	0.0125629	0.159254
KDM1A	23028	ENSG00000004487	3.28705e-05	0.261992	0.0212082	0.147164	0.0126682	0.159068
PRMT6	55170	ENSG00000198890	2.4903e-05	0.265828	0.00650685	0.173411	0.0127905	0.158853
DSN1	79980	ENSG00000149636	0.00228196	0.194048	0.000198594	0.235564	0.0128316	0.158781
TATDN1	83940	ENSG00000147687	0.0387927	0.132113	0.0172021	0.152095	0.0129971	0.158494
DDX49	54555	ENSG00000105671	0.00556256	0.176638	0.00411128	0.182714	0.013098	0.15832
URB1-AS1	84996	ENSG00000256073	0.0396156	0.131565	0.0185105	0.150383	0.0131015	0.158314
PAK1IP1	55003	ENSG00000111845	0.000421008	0.223588	1.59461e-05	0.271868	0.0131321	0.158261
POLR1C	9533	ENSG00000171453	0.0232294	0.144977	2.72545e-05	0.264587	0.0131725	0.158193
MCTS2P	100101490	ENSG00000101898	0.0149133	0.155382	0.00156185	0.201034	0.013262	0.15804
APEX1	328	ENSG00000100823	0.00532611	0.177522	0.020254	0.14826	0.0132817	0.158007
NCL	4691	ENSG00000115053	0.00384537	0.184033	0.000500183	0.22075	0.0136006	0.157472
BRAP	8315	ENSG00000089234	0.0302049	0.13851	0.000714497	0.214763	0.0136185	0.157443
NDUFB9	4715	ENSG00000147684	0.0175896	0.151576	8.88501e-05	0.24774	0.0136396	0.157408
SEPT14P12	106480343	ENSG00000235748	0.0210265	0.147369	0.00407244	0.182902	0.0139104	0.156964
SOCS7	30837	ENSG00000274211	0.0430279	0.129391	0.0012053	0.20568	0.0139431	0.15691
MTMR12	54545	ENSG00000150712	0.0102304	0.163788	0.00153549	0.201342	0.0140996	0.156658
PRR3	80742	ENSG00000204576	0.0299956	0.138684	0.00555775	0.176655	0.0141121	0.156638
TUBA1B	10376	ENSG00000123416	0.00172335	0.199243	1.1468e-05	0.276244	0.0141171	0.15663
PAIP1	10605	ENSG00000172239	0.00207893	0.195786	0.015485	0.154522	0.0142217	0.156462
MRTO4	51154	ENSG00000053372	0.000246432	0.232187	0.00636437	0.17387	0.0143027	0.156333
DLGAP5	9787	ENSG00000126787	0.0155909	0.154365	8.25355e-07	0.30877	0.0143905	0.156194
FIP1L1	81608	ENSG00000145216	0.0271582	0.141157	0.000693589	0.215268	0.0144371	0.156121
TUBB	203068	ENSG00000196230	3.29514e-05	0.261957	0.00037237	0.225587	0.0145327	0.155971
TRAF4	9618	ENSG00000076604	0.0243617	0.143822	0.012011	0.160255	0.0147992	0.155557
UBE2C	11065	ENSG00000175063	1.61905e-05	0.271664	0.0224232	0.145828	0.0151765	0.154982
ZNF286B	729288	ENSG00000249459	0.0496138	0.125575	0.00026364	0.231121	0.0153199	0.154767
HNRNPD	3184	ENSG00000138668	0.00235458	0.19346	2.34753e-05	0.266636	0.0154778	0.154532
PELP1	27043	ENSG00000141456	0.0430885	0.129353	1.30468e-13	0.449893	0.0155363	0.154446
RNASEH2A	10535	ENSG00000104889	0.0039944	0.183284	9.36738e-05	0.246958	0.0156885	0.154222
PRKAG1	5571	ENSG00000181929	0.0183588	0.150576	0.000809159	0.212636	0.0160277	0.15373
YBX1	4904	ENSG00000065978	0.00521969	0.177932	0.00050294	0.220659	0.0165596	0.152977
DPY30	84661	ENSG00000162961	0.0075432	0.170321	0.00026755	0.230887	0.0167512	0.152711
PCBP1	5093	ENSG00000169564	0.0234556	0.144742	5.78687e-05	0.253987	0.0169597	0.152424
UQCRC1	7384	ENSG00000010256	0.0200489	0.148501	2.70008e-08	0.345947	0.0169908	0.152382
SNRPC	6631	ENSG00000124562	0.00036852	0.225756	0.00123335	0.205272	0.0170373	0.152318
MYL6B	140465	ENSG00000196465	2.34003e-05	0.26668	0.000236469	0.232836	0.0170656	0.15228
TMEM69	51249	ENSG00000159596	0.00773636	0.169787	0.0136049	0.157465	0.017616	0.151541
ATP5J	522	ENSG00000154723	0.0151322	0.155049	0.0174878	0.151712	0.0178911	0.15118
CENPH	64946	ENSG00000153044	0.0170128	0.152352	4.57936e-05	0.257331	0.0179004	0.151168
SNRNP25	79622	ENSG00000161981	0.0229729	0.145245	0.000232048	0.233133	0.0181358	0.150862
MCIDAS	345643	ENSG00000234602	0.00819422	0.168568	0.00268487	0.190979	0.0182887	0.150666
MED9	55090	ENSG00000141026	0.0123578	0.159622	5.662e-11	0.402809	0.0187266	0.150111
CENPU	79682	ENSG00000151725	0.0416735	0.130236	0.0105621	0.163091	0.0187952	0.150025
ELAC2	60528	ENSG00000006744	0.00964788	0.165062	3.14393e-13	0.443509	0.0194414	0.149229
BEND3	57673	ENSG00000178409	0.000714262	0.214769	0.00012026	0.24323	0.0196626	0.148962
RNY4P18	100379298	ENSG00000212409	0.00886782	0.16688	0.0106153	0.162981	0.0198946	0.148684
FOXN3-AS1	400236	ENSG00000258920	0.0344442	0.135182	0.000123351	0.242848	0.0198974	0.148681
MRPL14	64928	ENSG00000180992	0.00236419	0.193384	2.3855e-05	0.266416	0.0199595	0.148607
LSM4	25804	ENSG00000130520	0.0333758	0.135987	0.00169724	0.199522	0.0202072	0.148315
AGO1	26523	ENSG00000092847	0.00189403	0.19751	0.000158814	0.239011	0.0202532	0.148261
ATP5G2	517	ENSG00000135390	3.10676e-05	0.262776	0.0258299	0.142392	0.0204648	0.148014
MDC1	9656	ENSG00000137337	0.0112976	0.161611	0.000539371	0.219497	0.0208092	0.147617
POLR3B	55703	ENSG00000013503	0.0119129	0.160438	0.00828675	0.168329	0.0215715	0.146758
HNRNPA1	3178	ENSG00000135486	0.000502914	0.22066	0.00584782	0.175614	0.0219179	0.146376
SLC47A1P1	107075108	ENSG00000228983	0.0196484	0.148979	0.000298089	0.229168	0.0219538	0.146337
FGF13-AS1	100129662	ENSG00000226031	0.0166203	0.152892	0.0125013	0.159364	0.0223319	0.145927
OXCT1	5019	ENSG00000083720	0.00779612	0.169625	0.0166828	0.152805	0.0224313	0.14582
FARSA	2193	ENSG00000179115	0.0297541	0.138887	6.62274e-05	0.252039	0.0224975	0.145749
SNRPEP2	414153	ENSG00000256968	0.0110932	0.162014	0.00150522	0.201702	0.0226213	0.145617
AP2B1	163	ENSG00000006125	0.0240627	0.144122	0.000873481	0.211318	0.0227062	0.145526
POU3F2	5454	ENSG00000184486	0.0330167	0.136262	0.00268939	0.190947	0.0227213	0.14551
NEUROG2	63973	ENSG00000178403	0.000860549	0.211575	0.0439886	0.128805	0.0227899	0.145438
MRPL2	51069	ENSG00000112651	0.000808027	0.21266	8.1476e-07	0.30892	0.022889	0.145333
LRRC75A-AS1	125144	ENSG00000175061	0.0411858	0.130545	1.06289e-05	0.277242	0.0230756	0.145137
RPL31P58	100271485	ENSG00000243053	0.00866493	0.167376	0.0289535	0.139568	0.0231115	0.1451
ZC3H4	23211	ENSG00000130749	0.00307289	0.188397	0.0445655	0.128458	0.023219	0.144987
GSS	2937	ENSG00000100983	0.00622869	0.174316	1.77456e-08	0.350189	0.0233099	0.144893
PEBP1	5037	ENSG00000089220	0.000587369	0.218072	0.0236137	0.144579	0.0238908	0.144296
AURKA	6790	ENSG00000087586	2.36936e-05	0.266509	1.01418e-05	0.277856	0.0240602	0.144125
MSH2	4436	ENSG00000095002	0.0472562	0.126889	6.88258e-06	0.282878	0.0241405	0.144044
STIL	6491	ENSG00000123473	0.0181183	0.150885	0.000846661	0.211856	0.0245984	0.143587
RCC1	1104	ENSG00000180198	0.000658181	0.216156	4.43396e-05	0.257788	0.0248678	0.143321
MTCH2	23788	ENSG00000109919	0.032572	0.136606	7.78318e-09	0.358341	0.024965	0.143226
COPG2	26958	ENSG00000158623	0.0200058	0.148552	0.0416417	0.130256	0.0252053	0.142992
NABP2	79035	ENSG00000139579	0.0032138	0.187532	0.000608186	0.217488	0.0253676	0.142835
NDUFS3	4722	ENSG00000213619	0.0317299	0.137269	0.00039599	0.224588	0.0254259	0.142778
PSMD1	5707	ENSG00000173692	0.00217568	0.194939	0.00513496	0.178263	0.0256962	0.142519
SART3	9733	ENSG00000075856	0.0250411	0.143151	0.000365095	0.225907	0.0262896	0.141959
RBM15B	29890	ENSG00000259956	0.0414888	0.130353	4.52298e-05	0.257506	0.0263711	0.141883
FRAT2	23401	ENSG00000181274	0.0187044	0.150139	0.049829	0.125457	0.0264866	0.141775
GTSF1	121355	ENSG00000170627	0.0151549	0.155015	0.0216023	0.146724	0.0270831	0.141226
ZNF696	79943	ENSG00000185730	0.0370591	0.1333	0.0074403	0.17061	0.0275463	0.140806
HSD17B10	3028	ENSG00000072506	0.0232035	0.145003	0.00545554	0.177034	0.0275663	0.140788
MZT2A	653784	ENSG00000173272	0.0356103	0.134328	0.022909	0.145312	0.0280945	0.140318
STXBP5L	9515	ENSG00000145087	0.0232523	0.144953	0.00142033	0.202748	0.0281741	0.140248
PSMC3	5702	ENSG00000165916	0.0266851	0.141591	5.35043e-06	0.286088	0.0284399	0.140014
ERI3	79033	ENSG00000117419	2.63383e-06	0.294918	0.00792179	0.169286	0.0284908	0.13997
CSTF1	1477	ENSG00000101138	2.56859e-08	0.346455	0.00653175	0.173332	0.0284946	0.139966
WDR18	57418	ENSG00000065268	0.0170165	0.152346	0.0348717	0.134866	0.028681	0.139804
PPP2R5D	5528	ENSG00000112640	0.0450739	0.128156	2.16108e-06	0.297331	0.0287608	0.139735
DHX30	22907	ENSG00000132153	0.00980568	0.164711	0.000404701	0.224233	0.0290538	0.139482
RAE1	8480	ENSG00000101146	8.49082e-06	0.28017	0.00528622	0.177675	0.029578	0.139035
COA7	65260	ENSG00000162377	0.012576	0.159231	0.0016461	0.20008	0.0298095	0.13884
HNRNPR	10236	ENSG00000125944	0.00391561	0.183677	0.000125171	0.242628	0.0305932	0.138189
TOE1	114034	ENSG00000132773	0.00332691	0.186862	0.0149127	0.155383	0.0316513	0.137332
NDC1	55706	ENSG00000058804	0.000829382	0.212211	0.00336985	0.186613	0.03168	0.137309
SCAP	22937	ENSG00000114650	0.0270125	0.14129	2.88136e-05	0.263819	0.0317859	0.137225
CBFA2T2	9139	ENSG00000078699	0.00914861	0.16621	0.0482842	0.126309	0.0324283	0.136718
RUVBL2	10856	ENSG00000183207	1.61381e-07	0.327131	0.0252109	0.142986	0.032565	0.136612
KLHDC3	116138	ENSG00000124702	0.000197094	0.235682	0.000294516	0.22936	0.033011	0.136266
SF3B5	83443	ENSG00000169976	0.00480096	0.17962	0.00122509	0.205391	0.0333071	0.136039
PEX5	5830	ENSG00000139197	0.0185723	0.150305	0.0169085	0.152494	0.0335948	0.13582
ACVR2B	93	ENSG00000114739	0.00251623	0.192209	0.00495382	0.178989	0.0336345	0.13579
MLST8	64223	ENSG00000167965	0.0130154	0.158462	4.38676e-07	0.316027	0.0336435	0.135783
RPL19	6143	ENSG00000108298	0.0409452	0.130699	0.0383658	0.132401	0.0336584	0.135772
EIF2S2	8894	ENSG00000125977	0.0403889	0.131059	0.00343685	0.18623	0.0336763	0.135758
DNMBP	23268	ENSG00000107554	0.0163118	0.153325	0.0072652	0.171111	0.0344033	0.135213
COA4	51287	ENSG00000181924	0.00860697	0.16752	0.0427683	0.129551	0.0344957	0.135144
CTNNA2	1496	ENSG00000066032	0.000156412	0.239244	0.00492709	0.179098	0.0346113	0.135058
GOT1	2805	ENSG00000120053	0.0209014	0.147511	0.00249941	0.192336	0.03495	0.134809
EHMT2	10919	ENSG00000204371	0.0119953	0.160284	0.000308892	0.228599	0.0350882	0.134708
ZSWIM1	90204	ENSG00000168612	0.000849998	0.211788	0.0106762	0.162856	0.0357304	0.134242
PDRG1	81572	ENSG00000088356	0.000227902	0.233416	0.000390914	0.224798	0.0363407	0.133805
ZNF131	7690	ENSG00000172262	0.0211153	0.147269	0.00942301	0.165573	0.036365	0.133788
CDCA2	157313	ENSG00000184661	0.0261434	0.142096	8.1837e-05	0.24895	0.0365629	0.133648
PSMB1	5689	ENSG00000008018	0.00791253	0.169311	0.0489525	0.125938	0.0374906	0.133
DDX28	55794	ENSG00000182810	0.0400131	0.131304	0.00768173	0.169937	0.0380659	0.132605
PLRG1	5356	ENSG00000171566	0.00577823	0.17586	0.000894034	0.210915	0.0382214	0.132499
SMPD4	55627	ENSG00000136699	0.0319242	0.137115	1.88483e-05	0.269619	0.0386099	0.132236
ASRGL1	80150	ENSG00000162174	0.0208045	0.147622	0.00732404	0.170941	0.0388111	0.1321
CTPS1	1503	ENSG00000171793	0.00635808	0.173891	0.000368118	0.225774	0.0395225	0.131626
PPM1H	57460	ENSG00000111110	0.0363101	0.133827	0.023094	0.145118	0.0397003	0.131509
EIF2B1	1967	ENSG00000111361	0.0450963	0.128142	0.0262055	0.142038	0.0403307	0.131096
PAICS	10606	ENSG00000128050	0.0283834	0.140064	0.000106609	0.245035	0.0412568	0.1305
ZW10	9183	ENSG00000086827	0.0484708	0.126205	0.00347841	0.185996	0.0418636	0.130116
MYCL	4610	ENSG00000116990	0.0210999	0.147286	0.00533801	0.177477	0.0419739	0.130046
GCDH	2639	ENSG00000105607	0.0304392	0.138316	0.0324396	0.13671	0.0419858	0.130039
RPL23AP25	653789	ENSG00000233084	0.0190474	0.149712	0.0453054	0.128019	0.042342	0.129816
TYMS	7298	ENSG00000176890	0.0210283	0.147367	1.17399e-05	0.275935	0.0428644	0.129491
PSPC1	55269	ENSG00000121390	9.40917e-05	0.246892	0.00239182	0.193165	0.0428829	0.12948
ORC1	4998	ENSG00000085840	0.0168132	0.152625	5.31171e-08	0.338972	0.0429388	0.129445
BZW2	28969	ENSG00000136261	0.0157551	0.154125	0.000476514	0.221552	0.0433658	0.129183
GABRQ	55879	ENSG00000268089	0.0254493	0.142756	0.000416713	0.223755	0.044253	0.128645
UCHL1	7345	ENSG00000154277	0.0136063	0.157463	3.18514e-05	0.26243	0.0453107	0.128016
CCHCR1	54535	ENSG00000204536	0.0306075	0.138177	0.015331	0.15475	0.0459154	0.127661
CMBL	134147	ENSG00000164237	0.00203193	0.196211	0.011807	0.160636	0.0464577	0.127347
SNRPD1	6632	ENSG00000167088	0.031153	0.137733	4.25599e-08	0.341275	0.046624	0.127251
RNF41	10193	ENSG00000181852	0.0147603	0.155617	0.0439391	0.128835	0.0470176	0.127025
KNOP1	400506	ENSG00000103550	0.0129804	0.158522	0.000204332	0.235121	0.0479393	0.126503
SLC27A5	10998	ENSG00000083807	0.000574406	0.218446	0.00583488	0.17566	0.0479708	0.126485
MEA1	4201	ENSG00000124733	0.000386315	0.22499	3.29412e-07	0.319254	0.0485231	0.126176
ATXN7L3B	552889	ENSG00000253719	0.00247399	0.192529	0.00464037	0.180303	0.0485404	0.126166
LINC01220	731223	ENSG00000259687	0.0134096	0.157791	0.00181992	0.198244	0.0491566	0.125825
ARMC6	93436	ENSG00000105676	0.00554488	0.176703	0.0376229	0.132908	0.0497679	0.12549
GMCL1	64395	ENSG00000087338	0.0207245	0.147714	9.88349e-05	0.246163	0.0498133	0.125466
SFPQ	6421	ENSG00000116560	0.0044959	0.180936	0.000766506	0.213564	0.0499251	0.125405
