# Supplementary material for: MicroRNA induction by copy number gain is associated with poor outcome in squamous cell carcinoma of the lung
Source: Sci Rep. 2018 Oct 18;8:15363. doi: 10.1038/s41598-018-33696-1 (PMC6194131; doi:10.1038/s41598-018-33696-1)
Supplement: Supplementary file 9 — Supplementary Table S8 [file 41598_2018_33696_MOESM9_ESM.xlsx]

## Sheet: 3miRNA_pearson_david_cor
MicroRNA induction by copy number gain is associated with poor outcome in squamous cell carcinoma of the lung
Endi Xiaa,1,2, Sotaro Kanematsu a,3, Yusuke Suenaga1, Asmaa Elzawahry4, Hitomi Kondo3, Noriko Otsuka3, Yasumitsu Moriya5, Toshihiko Iizasa5, Mamoru Kato4, Ichiro Yoshino2 and Sana Yokoi*,1,3
Supplementary Table S8: Functional annotation of genes positively correlated with three onco-miRNAs
Category	Term	P-value	Benjamini
GOTERM_CC_DIRECT	GO:0005654~nucleoplasm	1.96436e-51	7.7003e-49
UP_KEYWORDS	Acetylation	9.87148e-41	3.04041e-38
UP_KEYWORDS	Nucleus	3.81276e-40	5.87166e-38
UP_KEYWORDS	Phosphoprotein	6.59613e-39	6.77202e-37
UP_KEYWORDS	Mitosis	2.16108e-29	1.66403e-27
UP_KEYWORDS	Cell division	1.05919e-27	6.52459e-26
UP_KEYWORDS	Cell cycle	1.24168e-27	6.37396e-26
GOTERM_CC_DIRECT	GO:0005730~nucleolus	5.13419e-25	1.0063e-22
GOTERM_MF_DIRECT	GO:0044822~poly(A) RNA binding	4.13424e-24	2.42266e-21
GOTERM_CC_DIRECT	GO:0005634~nucleus	4.38506e-23	5.72981e-21
GOTERM_BP_DIRECT	GO:0051301~cell division	6.37408e-23	9.96269e-20
GOTERM_MF_DIRECT	GO:0005515~protein binding	4.17108e-21	1.22213e-18
UP_KEYWORDS	Centromere	5.16251e-20	2.2715e-18
UP_KEYWORDS	Chromosome	9.26247e-19	3.56605e-17
GOTERM_BP_DIRECT	GO:0007062~sister chromatid cohesion	9.93479e-19	7.76404e-16
GOTERM_BP_DIRECT	GO:0000398~mRNA splicing, via spliceosome	9.92228e-18	5.16951e-15
UP_KEYWORDS	Kinetochore	4.28124e-17	1.46514e-15
UP_KEYWORDS	Mitochondrion	1.1169e-16	3.44169e-15
UP_KEYWORDS	Ubl conjugation	3.08988e-16	9.32587e-15
GOTERM_BP_DIRECT	GO:0007067~mitotic nuclear division	4.53436e-16	1.73528e-13
UP_KEYWORDS	Ribonucleoprotein	1.17938e-14	3.02092e-13
GOTERM_CC_DIRECT	GO:0000777~condensed chromosome kinetochore	3.2353e-14	3.16613e-12
GOTERM_BP_DIRECT	GO:0006260~DNA replication	4.28777e-14	1.33964e-11
GOTERM_CC_DIRECT	GO:0005739~mitochondrion	5.70823e-14	4.47398e-12
UP_KEYWORDS	mRNA processing	3.42463e-13	8.11473e-12
GOTERM_BP_DIRECT	GO:0000070~mitotic sister chromatid segregation	3.63983e-13	9.48041e-11
UP_KEYWORDS	DNA replication	3.7801e-13	8.31668e-12
GOTERM_CC_DIRECT	GO:0005829~cytosol	5.07112e-13	3.31338e-11
UP_KEYWORDS	Transit peptide	1.14786e-12	2.35694e-11
UP_KEYWORDS	ATP-binding	1.29462e-12	2.49216e-11
UP_KEYWORDS	Nucleotide-binding	2.09157e-12	3.78939e-11
GOTERM_CC_DIRECT	GO:0000775~chromosome, centromeric region	6.52819e-12	3.6558e-10
UP_KEYWORDS	mRNA splicing	1.31925e-11	2.25737e-10
GOTERM_CC_DIRECT	GO:0000776~kinetochore	1.34131e-11	6.57245e-10
UP_KEYWORDS	Isopeptide bond	2.39917e-11	3.88918e-10
UP_KEYWORDS	RNA-binding	3.1136e-11	4.79494e-10
UP_KEYWORDS	Cytoplasm	5.00437e-11	7.33973e-10
UP_KEYWORDS	Spliceosome	9.75198e-11	1.36528e-09
UP_KEYWORDS	DNA damage	1.84971e-10	2.477e-09
GOTERM_BP_DIRECT	GO:0007059~chromosome segregation	1.97246e-10	4.40421e-08
UP_KEYWORDS	DNA repair	2.21152e-10	2.83811e-09
UP_SEQ_FEATURE	transit peptide:Mitochondrion	2.74042e-10	3.32687e-07
GOTERM_BP_DIRECT	GO:0000082~G1/S transition of mitotic cell cycle	1.26652e-09	2.47445e-07
GOTERM_CC_DIRECT	GO:0030529~intracellular ribonucleoprotein complex	1.35192e-09	5.88835e-08
GOTERM_MF_DIRECT	GO:0005524~ATP binding	1.74999e-09	3.41832e-07
KEGG_PATHWAY	hsa03040:Spliceosome	2.65307e-09	3.66124e-07
GOTERM_MF_DIRECT	GO:0003682~chromatin binding	2.97465e-09	4.35786e-07
INTERPRO	IPR012340:Nucleic acid-binding, OB-fold	4.02316e-09	3.8743e-06
GOTERM_BP_DIRECT	GO:0006270~DNA replication initiation	5.54091e-09	9.6227e-07
GOTERM_CC_DIRECT	GO:0005743~mitochondrial inner membrane	7.09541e-09	2.7814e-07
UP_SEQ_FEATURE	mutagenesis site	8.16031e-09	4.95329e-06
GOTERM_CC_DIRECT	GO:0005737~cytoplasm	8.68725e-09	3.09582e-07
GOTERM_CC_DIRECT	GO:0000922~spindle pole	1.32354e-08	4.32355e-07
GOTERM_BP_DIRECT	GO:0006281~DNA repair	1.51747e-08	2.37181e-06
GOTERM_MF_DIRECT	GO:0003697~single-stranded DNA binding	1.6215e-08	1.9004e-06
GOTERM_CC_DIRECT	GO:0000784~nuclear chromosome, telomeric region	2.75312e-08	8.3017e-07
KEGG_PATHWAY	hsa04110:Cell cycle	3.04089e-08	2.09822e-06
GOTERM_CC_DIRECT	GO:0000785~chromatin	4.3742e-08	1.22477e-06
KEGG_PATHWAY	hsa03030:DNA replication	7.23297e-08	3.32716e-06
GOTERM_MF_DIRECT	GO:0003723~RNA binding	1.17539e-07	1.14796e-05
INTERPRO	IPR027417:P-loop containing nucleoside triphosphate hydrolase	1.21924e-07	5.87046e-05
UP_SEQ_FEATURE	nucleotide phosphate-binding region:ATP	1.28977e-07	5.21914e-05
GOTERM_CC_DIRECT	GO:0005819~spindle	3.6827e-07	9.62407e-06
GOTERM_BP_DIRECT	GO:0070126~mitochondrial translational termination	3.70621e-07	5.26605e-05
GOTERM_CC_DIRECT	GO:0000790~nuclear chromatin	4.19473e-07	1.0277e-05
GOTERM_CC_DIRECT	GO:0071013~catalytic step 2 spliceosome	4.82128e-07	1.11172e-05
UP_KEYWORDS	Methylation	5.33729e-07	6.57552e-06
GOTERM_BP_DIRECT	GO:0007052~mitotic spindle organization	7.61031e-07	9.91194e-05
GOTERM_CC_DIRECT	GO:0005840~ribosome	9.81537e-07	2.13755e-05
GOTERM_BP_DIRECT	GO:0031145~anaphase-promoting complex-dependent catabolic process	9.89085e-07	0.000118911
GOTERM_BP_DIRECT	GO:0034080~CENP-A containing nucleosome assembly	1.42447e-06	0.00015902
GOTERM_BP_DIRECT	GO:0007051~spindle organization	2.05798e-06	0.000214418
UP_KEYWORDS	Ribosome biogenesis	2.15901e-06	2.55757e-05
GOTERM_BP_DIRECT	GO:0070125~mitochondrial translational elongation	2.20352e-06	0.000215233
UP_KEYWORDS	Microtubule	2.30383e-06	2.62804e-05
SMART	SM00382:AAA	2.33433e-06	0.000406091
UP_KEYWORDS	DNA-directed RNA polymerase	2.41335e-06	2.65465e-05
GOTERM_BP_DIRECT	GO:0006268~DNA unwinding involved in DNA replication	2.79145e-06	0.000256617
GOTERM_BP_DIRECT	GO:0000245~spliceosomal complex assembly	3.55982e-06	0.000309064
GOTERM_CC_DIRECT	GO:0030496~midbody	4.48772e-06	9.25847e-05
INTERPRO	IPR003593:AAA+ ATPase domain	5.55742e-06	0.00178235
UP_KEYWORDS	Helicase	5.63951e-06	5.98938e-05
GOTERM_MF_DIRECT	GO:0042802~identical protein binding	5.8476e-06	0.00048941
GOTERM_BP_DIRECT	GO:0000387~spliceosomal snRNP assembly	6.12219e-06	0.000503505
GOTERM_BP_DIRECT	GO:0006369~termination of RNA polymerase II transcription	6.12607e-06	0.000478639
SMART	SM00360:RRM	6.18819e-06	0.000538229
GOTERM_CC_DIRECT	GO:0072686~mitotic spindle	6.79298e-06	0.000133134
GOTERM_BP_DIRECT	GO:0007094~mitotic spindle assembly checkpoint	9.10719e-06	0.000677609
KEGG_PATHWAY	hsa00240:Pyrimidine metabolism	1.46001e-05	0.000503581
GOTERM_BP_DIRECT	GO:0016032~viral process	1.49689e-05	0.00106291
GOTERM_BP_DIRECT	GO:0007093~mitotic cell cycle checkpoint	1.58888e-05	0.00107917
GOTERM_CC_DIRECT	GO:0043234~protein complex	1.6947e-05	0.000316296
UP_KEYWORDS	Cytoskeleton	1.82049e-05	0.000186888
INTERPRO	IPR012677:Nucleotide-binding, alpha-beta plait	2.50168e-05	0.00600478
GOTERM_MF_DIRECT	GO:0003678~DNA helicase activity	2.70212e-05	0.00197737
GOTERM_BP_DIRECT	GO:0051437~positive regulation of ubiquitin-protein ligase activity involved in regulation of mitotic cell cycle transition	2.9139e-05	0.0018959
GOTERM_BP_DIRECT	GO:0010467~gene expression	3.23929e-05	0.00202319
UP_KEYWORDS	Viral nucleoprotein	3.49902e-05	0.00034759
INTERPRO	IPR000504:RNA recognition motif domain	3.80965e-05	0.00731067
UP_SEQ_FEATURE	domain:RRM 2	3.82121e-05	0.0115306
UP_SEQ_FEATURE	domain:RRM 1	3.82121e-05	0.0115306
GOTERM_BP_DIRECT	GO:0008283~cell proliferation	4.11225e-05	0.00246909
GOTERM_CC_DIRECT	GO:0005874~microtubule	4.13368e-05	0.000736291
GOTERM_MF_DIRECT	GO:0000166~nucleotide binding	4.35736e-05	0.00283316
GOTERM_BP_DIRECT	GO:0031124~mRNA 3'-end processing	4.40155e-05	0.00254482
GOTERM_MF_DIRECT	GO:0003899~DNA-directed RNA polymerase activity	4.81597e-05	0.00281825
GOTERM_BP_DIRECT	GO:0006396~RNA processing	4.82307e-05	0.00268875
INTERPRO	IPR019821:Kinesin, motor region, conserved site	5.10809e-05	0.00816518
INTERPRO	IPR019775:WD40 repeat, conserved site	5.33539e-05	0.00731329
GOTERM_CC_DIRECT	GO:0019013~viral nucleocapsid	5.67163e-05	0.000966204
SMART	SM00129:KISc	6.11552e-05	0.00354083
UP_SEQ_FEATURE	domain:Kinesin-motor	6.7015e-05	0.0161401
GOTERM_CC_DIRECT	GO:0005813~centrosome	8.03329e-05	0.0013113
INTERPRO	IPR020472:G-protein beta WD-40 repeat	8.36404e-05	0.0100181
GOTERM_CC_DIRECT	GO:0051233~spindle midzone	8.43381e-05	0.0013216
GOTERM_CC_DIRECT	GO:0005759~mitochondrial matrix	8.49142e-05	0.00127948
INTERPRO	IPR001752:Kinesin, motor domain	9.48638e-05	0.0100996
GOTERM_BP_DIRECT	GO:0051436~negative regulation of ubiquitin-protein ligase activity involved in mitotic cell cycle	9.80901e-05	0.00527302
UP_KEYWORDS	DNA recombination	9.98682e-05	0.000960818
UP_KEYWORDS	Ribosomal protein	0.000100814	0.000940534
GOTERM_CC_DIRECT	GO:0005876~spindle microtubule	0.000102258	0.00148361
UP_SEQ_FEATURE	repeat:WD 4	0.000115648	0.0231291
SMART	SM00320:WD40	0.000118373	0.00513629
GOTERM_CC_DIRECT	GO:0005681~spliceosomal complex	0.00012284	0.00171839
GOTERM_BP_DIRECT	GO:0006412~translation	0.0001358	0.00705069
GOTERM_BP_DIRECT	GO:0007077~mitotic nuclear envelope disassembly	0.000137766	0.00692246
GOTERM_CC_DIRECT	GO:0016020~membrane	0.000140008	0.00189086
UP_SEQ_FEATURE	repeat:WD 5	0.000157952	0.0270237
GOTERM_BP_DIRECT	GO:0000722~telomere maintenance via recombination	0.000162895	0.0079255
UP_KEYWORDS	Protein biosynthesis	0.000210409	0.00190444
UP_SEQ_FEATURE	repeat:WD 3	0.000219152	0.032713
KEGG_PATHWAY	hsa03013:RNA transport	0.000228134	0.00627744
GOTERM_MF_DIRECT	GO:0003735~structural constituent of ribosome	0.000238054	0.0126032
GOTERM_BP_DIRECT	GO:0016925~protein sumoylation	0.000262983	0.0123802
INTERPRO	IPR018525:Mini-chromosome maintenance, conserved site	0.000266438	0.0253349
GOTERM_BP_DIRECT	GO:0007018~microtubule-based movement	0.000272612	0.0124556
GOTERM_BP_DIRECT	GO:0006284~base-excision repair	0.000272946	0.0121166
INTERPRO	IPR004154:Anticodon-binding	0.000279053	0.0241372
UP_KEYWORDS	WD repeat	0.000291547	0.0025627
GOTERM_CC_DIRECT	GO:0005658~alpha DNA polymerase:primase complex	0.000296153	0.00386282
INTERPRO	IPR001680:WD40 repeat	0.000302285	0.0239701
UP_SEQ_FEATURE	repeat:WD 2	0.00032226	0.0425447
UP_SEQ_FEATURE	repeat:WD 1	0.00032226	0.0425447
GOTERM_BP_DIRECT	GO:0006310~DNA recombination	0.000327951	0.0141399
GOTERM_CC_DIRECT	GO:0005871~kinesin complex	0.00033881	0.00427586
GOTERM_CC_DIRECT	GO:0071011~precatalytic spliceosome	0.000340366	0.00416151
KEGG_PATHWAY	hsa03020:RNA polymerase	0.000351859	0.00806151
BIOCARTA	h_mcmPathway:CDK Regulation of DNA Replication	0.000371746	0.025329
GOTERM_BP_DIRECT	GO:0007080~mitotic metaphase plate congression	0.000373944	0.0156754
GOTERM_CC_DIRECT	GO:0005689~U12-type spliceosomal complex	0.000412794	0.0048925
KEGG_PATHWAY	hsa03410:Base excision repair	0.000419235	0.00823257
GOTERM_BP_DIRECT	GO:0008380~RNA splicing	0.00045836	0.0186807
INTERPRO	IPR015943:WD40/YVTN repeat-like-containing domain	0.000479342	0.0348934
BIOCARTA	h_ranMSPathway:Role of Ran in mitotic spindle regulation	0.000487426	0.0166796
UP_KEYWORDS	Multifunctional enzyme	0.00049984	0.00426834
INTERPRO	IPR017986:WD40-repeat-containing domain	0.000503009	0.0340165
GOTERM_BP_DIRECT	GO:1904874~positive regulation of telomerase RNA localization to Cajal body	0.000513244	0.0203643
GOTERM_BP_DIRECT	GO:0071897~DNA biosynthetic process	0.00051438	0.0199038
UP_SEQ_FEATURE	short sequence motif:Nuclear localization signal	0.000518977	0.0610754
UP_KEYWORDS	Chromosome partition	0.000543859	0.00451825
GOTERM_BP_DIRECT	GO:0006364~rRNA processing	0.000562757	0.0212308
GOTERM_MF_DIRECT	GO:0019237~centromeric DNA binding	0.000565522	0.0272461
GOTERM_BP_DIRECT	GO:0051988~regulation of attachment of spindle microtubules to kinetochore	0.000585886	0.0215736
UP_KEYWORDS	Repressor	0.00061561	0.00497879
INTERPRO	IPR006195:Aminoacyl-tRNA synthetase, class II	0.00062634	0.0394254
UP_SEQ_FEATURE	domain:MCM	0.000655272	0.0697872
UP_KEYWORDS	Virion	0.000689775	0.00543451
UP_SEQ_FEATURE	repeat:WD 6	0.000752206	0.0733013
GOTERM_BP_DIRECT	GO:0006606~protein import into nucleus	0.000787945	0.0282456
GOTERM_BP_DIRECT	GO:0000281~mitotic cytokinesis	0.000870278	0.0304547
SMART	SM00350:MCM	0.00087314	0.0299411
GOTERM_BP_DIRECT	GO:0000086~G2/M transition of mitotic cell cycle	0.00100489	0.0343181
GOTERM_MF_DIRECT	GO:0016887~ATPase activity	0.00102313	0.0450948
INTERPRO	IPR001208:Mini-chromosome maintenance, DNA-dependent ATPase	0.00105988	0.0618314
GOTERM_BP_DIRECT	GO:0051170~nuclear import	0.00108073	0.0360745
GOTERM_CC_DIRECT	GO:0042555~MCM complex	0.00117574	0.0134719
UP_KEYWORDS	Ligase	0.0012007	0.00920825
GOTERM_MF_DIRECT	GO:0003690~double-stranded DNA binding	0.00120141	0.0490727
GOTERM_MF_DIRECT	GO:0003684~damaged DNA binding	0.00120857	0.0461447
GOTERM_CC_DIRECT	GO:0005762~mitochondrial large ribosomal subunit	0.00121019	0.0134708
GOTERM_CC_DIRECT	GO:0005686~U2 snRNP	0.00137427	0.014863
INTERPRO	IPR003959:ATPase, AAA-type, core	0.00139005	0.0757724
UP_KEYWORDS	Mitochondrion inner membrane	0.00154409	0.0115413
GOTERM_CC_DIRECT	GO:0043209~myelin sheath	0.00159283	0.0167471
UP_KEYWORDS	Aminoacyl-tRNA synthetase	0.00168555	0.0122949
GOTERM_MF_DIRECT	GO:0043142~single-stranded DNA-dependent ATPase activity	0.0018291	0.0648535
GOTERM_BP_DIRECT	GO:0006626~protein targeting to mitochondrion	0.00183064	0.0591149
GOTERM_BP_DIRECT	GO:0034501~protein localization to kinetochore	0.00189361	0.0598531
GOTERM_BP_DIRECT	GO:0000027~ribosomal large subunit assembly	0.00198583	0.0614384
UP_KEYWORDS	Coiled coil	0.00199717	0.0142176
GOTERM_CC_DIRECT	GO:0005814~centriole	0.00216718	0.0221319
GOTERM_BP_DIRECT	GO:0090307~mitotic spindle assembly	0.00237573	0.0716566
GOTERM_BP_DIRECT	GO:0032543~mitochondrial translation	0.00237573	0.0716566
GOTERM_CC_DIRECT	GO:0015630~microtubule cytoskeleton	0.00240522	0.0239141
UP_KEYWORDS	Chaperone	0.00244979	0.017023
BIOCARTA	h_malatexPathway:Shuttle for transfer of acetyl groups from mitochondria to the cytosol	0.00246544	0.0551936
GOTERM_MF_DIRECT	GO:0003688~DNA replication origin binding	0.00246673	0.0816113
GOTERM_BP_DIRECT	GO:0000083~regulation of transcription involved in G1/S transition of mitotic cell cycle	0.00281856	0.0828669
GOTERM_MF_DIRECT	GO:0019899~enzyme binding	0.00291934	0.0907906
GOTERM_MF_DIRECT	GO:0008022~protein C-terminus binding	0.00293919	0.0867853
UP_SEQ_FEATURE	repeat:WD 7	0.00300723	0.245162
GOTERM_CC_DIRECT	GO:0000793~condensed chromosome	0.00325014	0.0313997
GOTERM_BP_DIRECT	GO:0006283~transcription-coupled nucleotide-excision repair	0.00329323	0.0943934
GOTERM_BP_DIRECT	GO:0051310~metaphase plate congression	0.0033381	0.0939013
GOTERM_BP_DIRECT	GO:0032211~negative regulation of telomere maintenance via telomerase	0.0033381	0.0939013
GOTERM_BP_DIRECT	GO:0006379~mRNA cleavage	0.0033381	0.0939013
GOTERM_CC_DIRECT	GO:0000942~condensed nuclear chromosome outer kinetochore	0.00364085	0.0342726
GOTERM_CC_DIRECT	GO:0031262~Ndc80 complex	0.00364085	0.0342726
UP_KEYWORDS	rRNA processing	0.00365319	0.0247387
UP_KEYWORDS	Host-virus interaction	0.00369019	0.02445
GOTERM_MF_DIRECT	GO:0047485~protein N-terminus binding	0.00377053	0.10478
GOTERM_BP_DIRECT	GO:0000972~transcription-dependent tethering of RNA polymerase II gene DNA at nuclear periphery	0.00400443	0.109648
GOTERM_BP_DIRECT	GO:0046602~regulation of mitotic centrosome separation	0.00400443	0.109648
KEGG_PATHWAY	hsa01100:Metabolic pathways	0.00410616	0.0685168
UP_SEQ_FEATURE	compositionally biased region:Asp/Glu-rich (acidic)	0.0041457	0.30249
GOTERM_MF_DIRECT	GO:0003777~microtubule motor activity	0.00476412	0.124762
GOTERM_BP_DIRECT	GO:0006406~mRNA export from nucleus	0.00487762	0.12973
KEGG_PATHWAY	hsa03008:Ribosome biogenesis in eukaryotes	0.00488292	0.0723074
UP_KEYWORDS	Transcription	0.00494574	0.0319686
GOTERM_CC_DIRECT	GO:0000794~condensed nuclear chromosome	0.00495849	0.0453346
GOTERM_MF_DIRECT	GO:0003727~single-stranded RNA binding	0.00496215	0.124099
GOTERM_MF_DIRECT	GO:0000400~four-way junction DNA binding	0.00513509	0.122931
GOTERM_CC_DIRECT	GO:0042645~mitochondrial nucleoid	0.00519236	0.0463498
UP_SEQ_FEATURE	short sequence motif:KEN box	0.00522538	0.345587
GOTERM_BP_DIRECT	GO:1901796~regulation of signal transduction by p53 class mediator	0.00552098	0.143175
GOTERM_CC_DIRECT	GO:0030687~preribosome, large subunit precursor	0.00563976	0.049139
GOTERM_BP_DIRECT	GO:0032508~DNA duplex unwinding	0.00576479	0.146606
GOTERM_BP_DIRECT	GO:0006890~retrograde vesicle-mediated transport, Golgi to ER	0.00581937	0.145535
GOTERM_CC_DIRECT	GO:0032133~chromosome passenger complex	0.0059675	0.0508033
GOTERM_CC_DIRECT	GO:0042719~mitochondrial intermembrane space protein transporter complex	0.0059675	0.0508033
GOTERM_MF_DIRECT	GO:0003676~nucleic acid binding	0.00599146	0.136474
GOTERM_MF_DIRECT	GO:0004523~RNA-DNA hybrid ribonuclease activity	0.00629628	0.137613
GOTERM_MF_DIRECT	GO:0004844~uracil DNA N-glycosylase activity	0.00640521	0.134829
GOTERM_BP_DIRECT	GO:0007076~mitotic chromosome condensation	0.00651066	0.158897
GOTERM_BP_DIRECT	GO:0006271~DNA strand elongation involved in DNA replication	0.00651066	0.158897
GOTERM_MF_DIRECT	GO:0031492~nucleosomal DNA binding	0.00663228	0.13448
GOTERM_MF_DIRECT	GO:0008536~Ran GTPase binding	0.00723758	0.141031
UP_KEYWORDS	Proteasome	0.00727886	0.0457951
KEGG_PATHWAY	hsa00230:Purine metabolism	0.00743918	0.0979131
GOTERM_BP_DIRECT	GO:0007131~reciprocal meiotic recombination	0.00754756	0.179105
GOTERM_BP_DIRECT	GO:0006302~double-strand break repair	0.00771505	0.179998
UP_SEQ_FEATURE	short sequence motif:Twin CX3C motif	0.00771688	0.444446
BIOCARTA	h_malatePathway:Malate-aspartate shuttle	0.00792341	0.128224
GOTERM_CC_DIRECT	GO:0035371~microtubule plus-end	0.00819946	0.067757
INTERPRO	IPR004217:Tim10/DDP family zinc finger	0.00821281	0.356736
GOTERM_BP_DIRECT	GO:0000910~cytokinesis	0.00834518	0.190438
GOTERM_MF_DIRECT	GO:0008017~microtubule binding	0.00838141	0.156399
GOTERM_CC_DIRECT	GO:0034715~pICln-Sm protein complex	0.00880317	0.0710936
GOTERM_CC_DIRECT	GO:0097255~R2TP complex	0.00880317	0.0710936
GOTERM_BP_DIRECT	GO:0031047~gene silencing by RNA	0.00903012	0.201524
UP_KEYWORDS	Magnesium	0.00912604	0.055998
GOTERM_BP_DIRECT	GO:0006974~cellular response to DNA damage stimulus	0.00924971	0.203037
GOTERM_CC_DIRECT	GO:0005643~nuclear pore	0.00932698	0.0736728
GOTERM_BP_DIRECT	GO:0032212~positive regulation of telomere maintenance via telomerase	0.00950416	0.205174
GOTERM_BP_DIRECT	GO:0006409~tRNA export from nucleus	0.00950416	0.205174
GOTERM_BP_DIRECT	GO:0031536~positive regulation of exit from mitosis	0.00966621	0.205488
GOTERM_BP_DIRECT	GO:0006266~DNA ligation	0.00966621	0.205488
GOTERM_MF_DIRECT	GO:0019901~protein kinase binding	0.00981605	0.17526
GOTERM_MF_DIRECT	GO:0001056~RNA polymerase III activity	0.0106588	0.183369
GOTERM_CC_DIRECT	GO:0016363~nuclear matrix	0.0110505	0.085059
GOTERM_CC_DIRECT	GO:0005666~DNA-directed RNA polymerase III complex	0.0112595	0.0849486
INTERPRO	IPR016040:NAD(P)-binding domain	0.0119915	0.457437
GOTERM_CC_DIRECT	GO:0031298~replication fork protection complex	0.012121	0.0894755
UP_KEYWORDS	Nuclease	0.012358	0.0737392
GOTERM_MF_DIRECT	GO:0004527~exonuclease activity	0.012417	0.20452
GOTERM_BP_DIRECT	GO:0007049~cell cycle	0.012578	0.25568
KEGG_PATHWAY	hsa01130:Biosynthesis of antibiotics	0.0127761	0.148976
UP_KEYWORDS	Translocation	0.0128555	0.0751658
UP_KEYWORDS	Endonuclease	0.0128555	0.0751658
UP_KEYWORDS	Motor protein	0.0128818	0.0739206
GOTERM_BP_DIRECT	GO:0000724~double-strand break repair via homologous recombination	0.0132127	0.263408
KEGG_PATHWAY	hsa05169:Epstein-Barr virus infection	0.0132265	0.141973
UP_SEQ_FEATURE	compositionally biased region:Poly-Lys	0.0132327	0.613752
GOTERM_BP_DIRECT	GO:1900264~positive regulation of DNA-directed DNA polymerase activity	0.0132983	0.261591
GOTERM_BP_DIRECT	GO:0006333~chromatin assembly or disassembly	0.0132983	0.261591
UP_SEQ_FEATURE	metal ion-binding site:Magnesium 2	0.0139652	0.612683
KEGG_PATHWAY	hsa05016:Huntington's disease	0.0142772	0.14157
GOTERM_MF_DIRECT	GO:0042393~histone binding	0.0144022	0.227102
UP_KEYWORDS	Protein transport	0.0144283	0.0809899
GOTERM_BP_DIRECT	GO:0006405~RNA export from nucleus	0.0146093	0.280077
INTERPRO	IPR004365:Nucleic acid binding, OB-fold, tRNA/helicase-type	0.0148466	0.513355
GOTERM_CC_DIRECT	GO:0005697~telomerase holoenzyme complex	0.0148939	0.106958
UP_SEQ_FEATURE	metal ion-binding site:Magnesium 1	0.0151957	0.624079
GOTERM_CC_DIRECT	GO:0031390~Ctf18 RFC-like complex	0.0158951	0.111755
GOTERM_CC_DIRECT	GO:0000940~condensed chromosome outer kinetochore	0.0158951	0.111755
GOTERM_MF_DIRECT	GO:0043130~ubiquitin binding	0.015917	0.241598
UP_KEYWORDS	Chromatin regulator	0.0159251	0.0874962
GOTERM_CC_DIRECT	GO:0005694~chromosome	0.0165413	0.114038
GOTERM_MF_DIRECT	GO:0051287~NAD binding	0.0165744	0.244086
GOTERM_BP_DIRECT	GO:0042776~mitochondrial ATP synthesis coupled proton transport	0.0169379	0.313443
GOTERM_MF_DIRECT	GO:0003689~DNA clamp loader activity	0.0170296	0.243908
GOTERM_CC_DIRECT	GO:0000502~proteasome complex	0.0171245	0.115832
GOTERM_BP_DIRECT	GO:0018107~peptidyl-threonine phosphorylation	0.0172506	0.314599
GOTERM_BP_DIRECT	GO:0075713~establishment of integrated proviral latency	0.0174247	0.313651
GOTERM_BP_DIRECT	GO:1904871~positive regulation of protein localization to Cajal body	0.0174247	0.313651
GOTERM_BP_DIRECT	GO:0072321~chaperone-mediated protein transport	0.0174247	0.313651
GOTERM_BP_DIRECT	GO:0000076~DNA replication checkpoint	0.0174247	0.313651
INTERPRO	IPR002194:Chaperonin TCP-1, conserved site	0.0187856	0.580901
GOTERM_BP_DIRECT	GO:0043161~proteasome-mediated ubiquitin-dependent protein catabolic process	0.0188653	0.331201
BIOCARTA	h_ranPathway:Cycling of Ran in nucleocytoplasmic transport	0.0188663	0.231137
GOTERM_CC_DIRECT	GO:0005635~nuclear envelope	0.01902	0.125779
GOTERM_BP_DIRECT	GO:0043488~regulation of mRNA stability	0.01904	0.330096
GOTERM_MF_DIRECT	GO:0019843~rRNA binding	0.0197088	0.270403
GOTERM_CC_DIRECT	GO:0005832~chaperonin-containing T-complex	0.0201006	0.130332
GOTERM_CC_DIRECT	GO:0002199~zona pellucida receptor complex	0.0201006	0.130332
GOTERM_BP_DIRECT	GO:0006418~tRNA aminoacylation for protein translation	0.0205032	0.346914
KEGG_PATHWAY	hsa03015:mRNA surveillance pathway	0.0208033	0.187162
GOTERM_BP_DIRECT	GO:0051439~regulation of ubiquitin-protein ligase activity involved in mitotic cell cycle	0.0216997	0.359384
GOTERM_BP_DIRECT	GO:1904668~positive regulation of ubiquitin protein ligase activity	0.022017	0.359891
GOTERM_BP_DIRECT	GO:0030071~regulation of mitotic metaphase/anaphase transition	0.022017	0.359891
UP_KEYWORDS	DNA-binding	0.0221677	0.117976
COG_ONTOLOGY	Translation, ribosomal structure and biogenesis	0.0224954	0.40744
GOTERM_MF_DIRECT	GO:0042162~telomeric DNA binding	0.0235743	0.307809
GOTERM_BP_DIRECT	GO:0045892~negative regulation of transcription, DNA-templated	0.0237475	0.378431
GOTERM_BP_DIRECT	GO:0009725~response to hormone	0.0241083	0.379225
UP_KEYWORDS	Citrullination	0.0244423	0.127247
GOTERM_CC_DIRECT	GO:0000780~condensed nuclear chromosome, centromeric region	0.0247137	0.1556
GOTERM_MF_DIRECT	GO:0051082~unfolded protein binding	0.0247538	0.313825
GOTERM_MF_DIRECT	GO:0008409~5'-3' exonuclease activity	0.0264455	0.324729
INTERPRO	IPR003960:ATPase, AAA-type, conserved site	0.0267572	0.694923
GOTERM_MF_DIRECT	GO:0000980~RNA polymerase II distal enhancer sequence-specific DNA binding	0.026841	0.322179
GOTERM_BP_DIRECT	GO:0051103~DNA ligation involved in DNA repair	0.0270479	0.410872
GOTERM_BP_DIRECT	GO:0007019~microtubule depolymerization	0.0270479	0.410872
GOTERM_BP_DIRECT	GO:0006913~nucleocytoplasmic transport	0.0271169	0.40786
KEGG_PATHWAY	hsa00270:Cysteine and methionine metabolism	0.0277159	0.227858
BBID	84.Ubiquitination_Pathways_Cell_Cycle	0.0280168	0.268446
KEGG_PATHWAY	hsa05012:Parkinson's disease	0.0293895	0.226852
INTERPRO	IPR001357:BRCT domain	0.0294439	0.713873
UP_KEYWORDS	Exonuclease	0.0294545	0.149175
GOTERM_BP_DIRECT	GO:0032147~activation of protein kinase activity	0.0301932	0.438609
GOTERM_CC_DIRECT	GO:0031965~nuclear membrane	0.0302621	0.184675
GOTERM_CC_DIRECT	GO:0016607~nuclear speck	0.0302644	0.181908
KEGG_PATHWAY	hsa03430:Mismatch repair	0.0316965	0.230079
INTERPRO	IPR017998:Chaperone tailless complex polypeptide 1 (TCP-1)	0.0328336	0.73804
INTERPRO	IPR027410:TCP-1-like chaperonin intermediate domain	0.0328336	0.73804
COG_ONTOLOGY	RNA processing and modification	0.0339225	0.327585
GOTERM_BP_DIRECT	GO:0019886~antigen processing and presentation of exogenous peptide antigen via MHC class II	0.0344602	0.479266
SMART	SM00490:HELICc	0.034599	0.639816
GOTERM_CC_DIRECT	GO:0008540~proteasome regulatory particle, base subcomplex	0.0350712	0.205008
GOTERM_CC_DIRECT	GO:0034709~methylosome	0.0350712	0.205008
GOTERM_CC_DIRECT	GO:0010369~chromocenter	0.0350712	0.205008
GOTERM_CC_DIRECT	GO:0000276~mitochondrial proton-transporting ATP synthase complex, coupling factor F(o)	0.0350712	0.205008
UP_KEYWORDS	mRNA transport	0.0356307	0.175241
UP_SEQ_FEATURE	repeat:HAT 3	0.0360123	0.892071
UP_SEQ_FEATURE	repeat:HAT 2	0.0360123	0.892071
UP_SEQ_FEATURE	repeat:HAT 1	0.0360123	0.892071
GOTERM_BP_DIRECT	GO:0006378~mRNA polyadenylation	0.0364639	0.494919
SMART	SM00487:DEXDc	0.0373736	0.612022
GOTERM_MF_DIRECT	GO:0003906~DNA-(apurinic or apyrimidinic site) lyase activity	0.0374838	0.413183
GOTERM_BP_DIRECT	GO:0006107~oxaloacetate metabolic process	0.0383217	0.50844
GOTERM_BP_DIRECT	GO:0051382~kinetochore assembly	0.0383217	0.50844
UP_SEQ_FEATURE	cross-link:Glycyl lysine isopeptide (Lys-Gly) (interchain with G-Cter in ubiquitin)	0.0385652	0.897055
GOTERM_CC_DIRECT	GO:0015030~Cajal body	0.0386705	0.220693
GOTERM_MF_DIRECT	GO:0008565~protein transporter activity	0.0393229	0.421149
GOTERM_BP_DIRECT	GO:0042752~regulation of circadian rhythm	0.039595	0.516068
UP_KEYWORDS	CF(0)	0.0399626	0.191764
GOTERM_CC_DIRECT	GO:0005750~mitochondrial respiratory chain complex III	0.0407724	0.228186
UP_SEQ_FEATURE	region of interest:RNA-binding RGG-box	0.0413751	0.902873
UP_SEQ_FEATURE	domain:BRCT	0.0413751	0.902873
UP_SEQ_FEATURE	domain:Helicase C-terminal	0.0416004	0.893835
BIOCARTA	H_cdc25Pathway:cdc25 and chk1 Regulatory Pathway in response to DNA damage	0.0421084	0.390269
GOTERM_MF_DIRECT	GO:0000049~tRNA binding	0.0432277	0.444857
GOTERM_BP_DIRECT	GO:0006611~protein export from nucleus	0.0434956	0.546085
UP_KEYWORDS	Initiation factor	0.0441962	0.207086
UP_KEYWORDS	Meiosis	0.0442351	0.204227
KEGG_PATHWAY	hsa03050:Proteasome	0.0443047	0.293494
GOTERM_BP_DIRECT	GO:0000956~nuclear-transcribed mRNA catabolic process	0.0445156	0.55054
SMART	SM01074:SM01074	0.0448298	0.631229
SMART	SM00777:Mad3_BUB1_I	0.0448298	0.631229
SMART	SM01336:SM01336	0.0448298	0.631229
GOTERM_MF_DIRECT	GO:0003729~mRNA binding	0.0448439	0.449796
GOTERM_BP_DIRECT	GO:0075733~intracellular transport of virus	0.0448531	0.549302
GOTERM_BP_DIRECT	GO:0032481~positive regulation of type I interferon production	0.0448531	0.549302
GOTERM_BP_DIRECT	GO:0006521~regulation of cellular amino acid metabolic process	0.0448531	0.549302
UP_KEYWORDS	Primosome	0.0454376	0.20627
GOTERM_BP_DIRECT	GO:0051726~regulation of cell cycle	0.0456435	0.551757
UP_SEQ_FEATURE	region of interest:Necessary for interaction with CASC5	0.0463048	0.90912
UP_SEQ_FEATURE	region of interest:TRBP-interacting domain	0.0463048	0.90912
UP_SEQ_FEATURE	region of interest:Required for interaction with INCENP	0.0463048	0.90912
UP_SEQ_FEATURE	domain:CD1	0.0463048	0.90912
UP_SEQ_FEATURE	chain:RNA-binding protein 14	0.0463048	0.90912
UP_SEQ_FEATURE	chain:RNA-binding protein 4	0.0463048	0.90912
UP_KEYWORDS	Hydrolase	0.0468344	0.209037
GOTERM_BP_DIRECT	GO:0031667~response to nutrient levels	0.0472463	0.56056
GOTERM_BP_DIRECT	GO:0071392~cellular response to estradiol stimulus	0.0472463	0.56056
INTERPRO	IPR001650:Helicase, C-terminal	0.0473084	0.845388
GOTERM_BP_DIRECT	GO:0006397~mRNA processing	0.0475873	0.559317
INTERPRO	IPR011989:Armadillo-like helical	0.0477372	0.836625
INTERPRO	IPR016024:Armadillo-type fold	0.0477784	0.825556
INTERPRO	IPR010339:TIP49, C-terminal	0.0478022	0.81449
INTERPRO	IPR007187:Nucleoporin, Nup133/Nup155-like, C-terminal	0.0478022	0.81449
INTERPRO	IPR015163:CDC6, C-terminal domain	0.0478022	0.81449
INTERPRO	IPR001510:Zinc finger, PARP-type	0.0478022	0.81449
INTERPRO	IPR027238:RuvB-like	0.0478022	0.81449
INTERPRO	IPR012972:NLE	0.0478022	0.81449
INTERPRO	IPR013212:Mad3/BUB1 homology region 1	0.0478022	0.81449
KEGG_PATHWAY	hsa04114:Oocyte meiosis	0.0486638	0.303956
UP_KEYWORDS	Disease mutation	0.0490452	0.214955
KEGG_PATHWAY	hsa04914:Progesterone-mediated oocyte maturation	0.0493747	0.294877
GOTERM_CC_DIRECT	GO:1990077~primosome complex	0.0495261	0.267372
GOTERM_CC_DIRECT	GO:0042565~RNA nuclear export complex	0.0495261	0.267372
UP_KEYWORDS	NAD	0.0496045	0.21422
INTERPRO	IPR027413:GroEL-like equatorial domain	0.0498135	0.816726
INTERPRO	IPR004161:Translation elongation factor EFTu/EF1A, domain 2	0.0498135	0.816726
SMART	SM00913:SM00913	0.0498386	0.627823
