# Supplementary material for: MicroRNA induction by copy number gain is associated with poor outcome in squamous cell carcinoma of the lung
Source: Sci Rep. 2018 Oct 18;8:15363. doi: 10.1038/s41598-018-33696-1 (PMC6194131; doi:10.1038/s41598-018-33696-1)
Supplement: Supplementary file 10 — Supplementary Table S9 [file 41598_2018_33696_MOESM10_ESM.xlsx]

## Sheet: 296_324_3928_TF
MicroRNA induction by copy number gain is associated with poor outcome in squamous cell carcinoma of the lung
Endi Xiaa,1,2, Sotaro Kanematsu a,3, Yusuke Suenaga1, Asmaa Elzawahry4, Hitomi Kondo3, Noriko Otsuka3, Yasumitsu Moriya5, Toshihiko Iizasa5, Mamoru Kato4, Ichiro Yoshino2 and Sana Yokoi*,1,3
Supplementary Table S9: Common upstream regulators of genes positively correlated with three onco-miRNAs
name
E2F
NFY
COMP1
AHRARNT
YY1
NRF2
PAX4
STAT1
GATA1
MYCMAX
AREB6
CDPCR3HD
ELK1
PAX3
P53
HTF
AP4
CMYB
GCNF
PAX5
ATF6
MYB
PPARG
HMX1
CDPCR1
CREB
CETS1P54
TAXCREB
ARNT
