# Supplementary material for: MicroRNA induction by copy number gain is associated with poor outcome in squamous cell carcinoma of the lung
Source: Sci Rep. 2018 Oct 18;8:15363. doi: 10.1038/s41598-018-33696-1 (PMC6194131; doi:10.1038/s41598-018-33696-1)
Supplement: Supplementary file 11 — Supplementary Table S10 [file 41598_2018_33696_MOESM11_ESM.xlsx]

## Sheet: Sheet1
MicroRNA induction by copy number gain is associated with poor outcome in squamous cell carcinoma of the lung
Endi Xiaa,1,2, Sotaro Kanematsu a,3, Yusuke Suenaga1, Asmaa Elzawahry4, Hitomi Kondo3, Noriko Otsuka3, Yasumitsu Moriya5, Toshihiko Iizasa5, Mamoru Kato4, Ichiro Yoshino2 and Sana Yokoi*,1,3
Supplementary Table S10: Functional annnotation of 165 putative target genes
Category	Term	Count	PValue	Genes
GOTERM_BP_DIRECT	GO:0016055~Wnt signaling pathway	8	0.00047755	ENST00000294485, ENST00000284523, ENST00000399849, ENST00000606738, ENST00000268459, ENST00000392870, ENST00000302475, ENST00000290015
GOTERM_BP_DIRECT	GO:0060021~palate development	4	0.01869	ENST00000284523, ENST00000329255, ENST00000262160, ENST00000290015
GOTERM_BP_DIRECT	GO:0048701~embryonic cranial skeleton morphogenesis	3	0.0218742	ENST00000262160, ENST00000358127, ENST00000290015
GOTERM_BP_DIRECT	GO:0018125~peptidyl-cysteine methylation	2	0.0219915	ENST00000222120, ENST00000371655
GOTERM_BP_DIRECT	GO:0006890~retrograde vesicle-mediated transport, Golgi to ER	4	0.02281	ENST00000256682, ENST00000356884, ENST00000349995, ENST00000375712
GOTERM_BP_DIRECT	GO:1902108~regulation of mitochondrial membrane permeability involved in apoptotic process	2	0.0292149	ENST00000368814, ENST00000348628
GOTERM_BP_DIRECT	GO:0010387~COP9 signalosome assembly	2	0.0292149	ENST00000284523, ENST00000354371
GOTERM_BP_DIRECT	GO:0015918~sterol transport	2	0.0363853	ENST00000272286, ENST00000263847
GOTERM_BP_DIRECT	GO:0051091~positive regulation of sequence-specific DNA binding transcription factor activity	4	0.0427867	ENST00000428216, ENST00000284523, ENST00000367922, ENST00000371250
GOTERM_BP_DIRECT	GO:0051573~negative regulation of histone H3-K9 methylation	2	0.0435032	ENST00000328111, ENST00000358127
