# Supplementary material for: MicroRNA induction by copy number gain is associated with poor outcome in squamous cell carcinoma of the lung
Source: Sci Rep. 2018 Oct 18;8:15363. doi: 10.1038/s41598-018-33696-1 (PMC6194131; doi:10.1038/s41598-018-33696-1)
Supplement: Supplementary file 12 — Supplementary Table S11 [file 41598_2018_33696_MOESM12_ESM.xlsx]

## Sheet: Primer sequences
MicroRNA induction by copy number gain is associated with poor outcome in squamous cell carcinoma of the lung
Endi Xiaa,1,2, Sotaro Kanematsu a,3, Yusuke Suenaga1, Asmaa Elzawahry4, Hitomi Kondo3, Noriko Otsuka3, Yasumitsu Moriya5, Toshihiko Iizasa5, Mamoru Kato4, Ichiro Yoshino2 and Sana Yokoi*,1,3
Supplementary Table S11: Primer sequences
NKD1_F	ACTTTCGGCTGGAAGTGGC
NKD1_R	CAGGGTTCGCTCACTCTCTC
WNT3A_F	TGCTGGACAAAGCTACCAGG
WNT3A_R	CTTCTGCACATGAGCGTGTC
WNT9B_F	GAGATGCTAGAGGGCGCAG
WNT9B_R	CGGTCAGGCCGAAGTAGGA
PAX7_F	GAAGGCCTTTGAGAGGACCC
PAX7_R	ACTGAACCAGACCTGCACAC
GRK5_F	TGAAGACCTCCGAAGGACCA
GRK5_R	TATTCTGCCACGGAGTCCAG
TR2ABD2B_F	TTTGCCCTGAACCAAACCCT
TR2ABD2B_R	CTGGGATGTGTCGTGGTTGA
HIC1_F	ACCAGCAGGACAGACCGA
HIC1_R	AGCACACTCTCCTGGGGG
